# Supplementary material for: Noncanonical Transcription and Splicing Shape the Colorectal Cancer Immunopeptidome in MSI and MSS Tumors
Source: Mol Cell Proteomics. 2026 May 7;25(6):101581. doi: 10.1016/j.mcpro.2026.101581 (PMC13254395; doi:10.1016/j.mcpro.2026.101581)
Supplement: Supplementary Table 2 [file mmc5.xlsx]

## Sheet: Description
Sheet	Column	Description
PSMs		The PSMs sheet reports the list of Peptide-spectrum matches (PSMs) found by PEAKS X Pro.
PSMs
PSMs	Biological sample identifier	Biological sample identifier
PSMs	File	MS file name
PSMs	Scan number	MS/MS scan number
PSMs	Retention time	MS/MS scan retention time in minute
PSMs	Exp. m/z	Experimental MS/MS scan mass to charge ratio
PSMs	Calc. m/z	Calculated peptide mass to charge ratio
PSMs	Mass error (ppm)	Mass error in parts per million
PSMs	Charge	Precursor ion charge
PSMs	Peptide sequence	Short sequence of amino acids
PSMs	Modification	Chemical modifications of the peptide
PSMs	Length	Number of residues in the peptide sequence
PSMs	Score	Peptide spectrum match score given by PEAKS.
PSMs	Protein accessions / positions	Protein identifiers and peptide positions reported by the search algorithm.
PSMs
Peptides		The Peptides sheet reports the list of unique peptide sequence.
Peptides
Peptides	Peptide sequence	Short sequence of amino acids
Peptides	Length	Number of residues in the peptide sequence
Peptides	Calc. m/z	Calculated peptide mass to charge ratio
Peptides	PSM count	Number of peptide-spectrum matches in the dataset for the peptide sequence
Peptides	PSM count bs 1055698F	Number of peptide-spectrum matches in the specified biological sample for the dataset for the peptide sequence
Peptides	PSM count bs 108937A1	Number of peptide-spectrum matches in the specified biological sample for the dataset for the peptide sequence
Peptides	PSM count bs 111209A1	Number of peptide-spectrum matches in the specified biological sample for the dataset for the peptide sequence
Peptides	PSM count bs 1120113F	Number of peptide-spectrum matches in the specified biological sample for the dataset for the peptide sequence
Peptides	PSM count bs 1136279F	Number of peptide-spectrum matches in the specified biological sample for the dataset for the peptide sequence
Peptides	PSM count bs 1146020F	Number of peptide-spectrum matches in the specified biological sample for the dataset for the peptide sequence
Peptides	PSM count bs 1160100F	Number of peptide-spectrum matches in the specified biological sample for the dataset for the peptide sequence
Peptides	PSM count bs 1189347F	Number of peptide-spectrum matches in the specified biological sample for the dataset for the peptide sequence
Peptides	PSM count bs 1284636F	Number of peptide-spectrum matches in the specified biological sample for the dataset for the peptide sequence
Peptides	PSM count bs 1306257F	Number of peptide-spectrum matches in the specified biological sample for the dataset for the peptide sequence
Peptides	PSM count bs 1319540F	Number of peptide-spectrum matches in the specified biological sample for the dataset for the peptide sequence
Peptides	PSM count bs 2PXQ9AG6	Number of peptide-spectrum matches in the specified biological sample for the dataset for the peptide sequence
Peptides	PSM count bs 30774B1	Number of peptide-spectrum matches in the specified biological sample for the dataset for the peptide sequence
Peptides	PSM count bs 43882A1	Number of peptide-spectrum matches in the specified biological sample for the dataset for the peptide sequence
Peptides	PSM count bs 4ZFUNAIU	Number of peptide-spectrum matches in the specified biological sample for the dataset for the peptide sequence
Peptides	PSM count bs 8AOM8AGA	Number of peptide-spectrum matches in the specified biological sample for the dataset for the peptide sequence
Peptides	PSM count bs 95471A1	Number of peptide-spectrum matches in the specified biological sample for the dataset for the peptide sequence
Peptides	PSM count bs B2CV7Z22	Number of peptide-spectrum matches in the specified biological sample for the dataset for the peptide sequence
Peptides	PSM count bs CRGG6A53	Number of peptide-spectrum matches in the specified biological sample for the dataset for the peptide sequence
Peptides	PSM count bs EFLFZA9R	Number of peptide-spectrum matches in the specified biological sample for the dataset for the peptide sequence
Peptides	PSM count bs F93JCAVD	Number of peptide-spectrum matches in the specified biological sample for the dataset for the peptide sequence
Peptides	PSM count bs G5TZDA6H	Number of peptide-spectrum matches in the specified biological sample for the dataset for the peptide sequence
Peptides	PSM count bs ILS39235FT1	Number of peptide-spectrum matches in the specified biological sample for the dataset for the peptide sequence
Peptides	PSM count bs RFY7HAL3	Number of peptide-spectrum matches in the specified biological sample for the dataset for the peptide sequence
Peptides	PSM count bs UK9MAZ21	Number of peptide-spectrum matches in the specified biological sample for the dataset for the peptide sequence
Peptides	PSM count bs YU1YVAJU	Number of peptide-spectrum matches in the specified biological sample for the dataset for the peptide sequence
Peptides	Protein accessions / positions	Protein identifiers and peptide positions reported by the search algorithm.
Peptides	Protein count	Number of protein matches reported by the search algorithm.
Peptides	Uniprot sp identifiers	Uniprot - Swiss-Prot protein identifiers grouped by gene symbol. Protein mapping is done by MAPDP using the Uniprot - Swiss-Prot reference protein FASTA file (human). I/L are considered identical for the mapping since MS can not distinguish them.
Peptides	Uniprot sp identifiers count	Uniprot - Swiss-Prot protein identifiers count
Peptides	Uniprot tr identifiers	Uniprot - TrEMBL protein identifiers grouped by gene symbol. Protein mapping is done by MAPDP using the Uniprot - TrEMBL reference protein FASTA file (human). I/L are considered identical for the mapping since MS can not distinguish them.
Peptides	Uniprot tr identifiers count	Uniprot - TrEMBL protein identifiers count
Peptides	NetMHCpan-4.1b rank_el: HLA-A*01:01	Predicted MHC binding affinity rank for eluted ligand. Rank closer to 0 means higher binding affinity.
Peptides	NetMHCpan-4.1b rank_el: HLA-A*02:01	Predicted MHC binding affinity rank for eluted ligand. Rank closer to 0 means higher binding affinity.
Peptides	NetMHCpan-4.1b rank_el: HLA-A*02:03	Predicted MHC binding affinity rank for eluted ligand. Rank closer to 0 means higher binding affinity.
Peptides	NetMHCpan-4.1b rank_el: HLA-A*03:01	Predicted MHC binding affinity rank for eluted ligand. Rank closer to 0 means higher binding affinity.
Peptides	NetMHCpan-4.1b rank_el: HLA-A*11:01	Predicted MHC binding affinity rank for eluted ligand. Rank closer to 0 means higher binding affinity.
Peptides	NetMHCpan-4.1b rank_el: HLA-A*23:01	Predicted MHC binding affinity rank for eluted ligand. Rank closer to 0 means higher binding affinity.
Peptides	NetMHCpan-4.1b rank_el: HLA-A*24:02	Predicted MHC binding affinity rank for eluted ligand. Rank closer to 0 means higher binding affinity.
Peptides	NetMHCpan-4.1b rank_el: HLA-A*25:01	Predicted MHC binding affinity rank for eluted ligand. Rank closer to 0 means higher binding affinity.
Peptides	NetMHCpan-4.1b rank_el: HLA-A*26:01	Predicted MHC binding affinity rank for eluted ligand. Rank closer to 0 means higher binding affinity.
Peptides	NetMHCpan-4.1b rank_el: HLA-A*29:01	Predicted MHC binding affinity rank for eluted ligand. Rank closer to 0 means higher binding affinity.
Peptides	NetMHCpan-4.1b rank_el: HLA-A*29:02	Predicted MHC binding affinity rank for eluted ligand. Rank closer to 0 means higher binding affinity.
Peptides	NetMHCpan-4.1b rank_el: HLA-A*30:01	Predicted MHC binding affinity rank for eluted ligand. Rank closer to 0 means higher binding affinity.
Peptides	NetMHCpan-4.1b rank_el: HLA-A*32:01	Predicted MHC binding affinity rank for eluted ligand. Rank closer to 0 means higher binding affinity.
Peptides	NetMHCpan-4.1b rank_el: HLA-A*68:01	Predicted MHC binding affinity rank for eluted ligand. Rank closer to 0 means higher binding affinity.
Peptides	NetMHCpan-4.1b rank_el: HLA-B*07:02	Predicted MHC binding affinity rank for eluted ligand. Rank closer to 0 means higher binding affinity.
Peptides	NetMHCpan-4.1b rank_el: HLA-B*07:05	Predicted MHC binding affinity rank for eluted ligand. Rank closer to 0 means higher binding affinity.
Peptides	NetMHCpan-4.1b rank_el: HLA-B*08:01	Predicted MHC binding affinity rank for eluted ligand. Rank closer to 0 means higher binding affinity.
Peptides	NetMHCpan-4.1b rank_el: HLA-B*13:01	Predicted MHC binding affinity rank for eluted ligand. Rank closer to 0 means higher binding affinity.
Peptides	NetMHCpan-4.1b rank_el: HLA-B*13:02	Predicted MHC binding affinity rank for eluted ligand. Rank closer to 0 means higher binding affinity.
Peptides	NetMHCpan-4.1b rank_el: HLA-B*14:02	Predicted MHC binding affinity rank for eluted ligand. Rank closer to 0 means higher binding affinity.
Peptides	NetMHCpan-4.1b rank_el: HLA-B*15:01	Predicted MHC binding affinity rank for eluted ligand. Rank closer to 0 means higher binding affinity.
Peptides	NetMHCpan-4.1b rank_el: HLA-B*15:02	Predicted MHC binding affinity rank for eluted ligand. Rank closer to 0 means higher binding affinity.
Peptides	NetMHCpan-4.1b rank_el: HLA-B*15:03	Predicted MHC binding affinity rank for eluted ligand. Rank closer to 0 means higher binding affinity.
Peptides	NetMHCpan-4.1b rank_el: HLA-B*15:25	Predicted MHC binding affinity rank for eluted ligand. Rank closer to 0 means higher binding affinity.
Peptides	NetMHCpan-4.1b rank_el: HLA-B*18:01	Predicted MHC binding affinity rank for eluted ligand. Rank closer to 0 means higher binding affinity.
Peptides	NetMHCpan-4.1b rank_el: HLA-B*27:05	Predicted MHC binding affinity rank for eluted ligand. Rank closer to 0 means higher binding affinity.
Peptides	NetMHCpan-4.1b rank_el: HLA-B*35:01	Predicted MHC binding affinity rank for eluted ligand. Rank closer to 0 means higher binding affinity.
Peptides	NetMHCpan-4.1b rank_el: HLA-B*35:02	Predicted MHC binding affinity rank for eluted ligand. Rank closer to 0 means higher binding affinity.
Peptides	NetMHCpan-4.1b rank_el: HLA-B*35:03	Predicted MHC binding affinity rank for eluted ligand. Rank closer to 0 means higher binding affinity.
Peptides	NetMHCpan-4.1b rank_el: HLA-B*38:01	Predicted MHC binding affinity rank for eluted ligand. Rank closer to 0 means higher binding affinity.
Peptides	NetMHCpan-4.1b rank_el: HLA-B*38:02	Predicted MHC binding affinity rank for eluted ligand. Rank closer to 0 means higher binding affinity.
Peptides	NetMHCpan-4.1b rank_el: HLA-B*40:01	Predicted MHC binding affinity rank for eluted ligand. Rank closer to 0 means higher binding affinity.
Peptides	NetMHCpan-4.1b rank_el: HLA-B*40:02	Predicted MHC binding affinity rank for eluted ligand. Rank closer to 0 means higher binding affinity.
Peptides	NetMHCpan-4.1b rank_el: HLA-B*44:02	Predicted MHC binding affinity rank for eluted ligand. Rank closer to 0 means higher binding affinity.
Peptides	NetMHCpan-4.1b rank_el: HLA-B*44:03	Predicted MHC binding affinity rank for eluted ligand. Rank closer to 0 means higher binding affinity.
Peptides	NetMHCpan-4.1b rank_el: HLA-B*45:01	Predicted MHC binding affinity rank for eluted ligand. Rank closer to 0 means higher binding affinity.
Peptides	NetMHCpan-4.1b rank_el: HLA-B*46:01	Predicted MHC binding affinity rank for eluted ligand. Rank closer to 0 means higher binding affinity.
Peptides	NetMHCpan-4.1b rank_el: HLA-B*49:01	Predicted MHC binding affinity rank for eluted ligand. Rank closer to 0 means higher binding affinity.
Peptides	NetMHCpan-4.1b rank_el: HLA-B*51:01	Predicted MHC binding affinity rank for eluted ligand. Rank closer to 0 means higher binding affinity.
Peptides	NetMHCpan-4.1b rank_el: HLA-B*52:01	Predicted MHC binding affinity rank for eluted ligand. Rank closer to 0 means higher binding affinity.
Peptides	NetMHCpan-4.1b rank_el: HLA-B*54:01	Predicted MHC binding affinity rank for eluted ligand. Rank closer to 0 means higher binding affinity.
Peptides	NetMHCpan-4.1b rank_el: HLA-B*56:01	Predicted MHC binding affinity rank for eluted ligand. Rank closer to 0 means higher binding affinity.
Peptides	NetMHCpan-4.1b rank_el: HLA-B*57:01	Predicted MHC binding affinity rank for eluted ligand. Rank closer to 0 means higher binding affinity.
Peptides	NetMHCpan-4.1b rank_el: HLA-C*01:02	Predicted MHC binding affinity rank for eluted ligand. Rank closer to 0 means higher binding affinity.
Peptides	NetMHCpan-4.1b rank_el: HLA-C*02:02	Predicted MHC binding affinity rank for eluted ligand. Rank closer to 0 means higher binding affinity.
Peptides	NetMHCpan-4.1b rank_el: HLA-C*03:03	Predicted MHC binding affinity rank for eluted ligand. Rank closer to 0 means higher binding affinity.
Peptides	NetMHCpan-4.1b rank_el: HLA-C*03:04	Predicted MHC binding affinity rank for eluted ligand. Rank closer to 0 means higher binding affinity.
Peptides	NetMHCpan-4.1b rank_el: HLA-C*04:01	Predicted MHC binding affinity rank for eluted ligand. Rank closer to 0 means higher binding affinity.
Peptides	NetMHCpan-4.1b rank_el: HLA-C*05:01	Predicted MHC binding affinity rank for eluted ligand. Rank closer to 0 means higher binding affinity.
Peptides	NetMHCpan-4.1b rank_el: HLA-C*06:02	Predicted MHC binding affinity rank for eluted ligand. Rank closer to 0 means higher binding affinity.
Peptides	NetMHCpan-4.1b rank_el: HLA-C*07:01	Predicted MHC binding affinity rank for eluted ligand. Rank closer to 0 means higher binding affinity.
Peptides	NetMHCpan-4.1b rank_el: HLA-C*07:02	Predicted MHC binding affinity rank for eluted ligand. Rank closer to 0 means higher binding affinity.
Peptides	NetMHCpan-4.1b rank_el: HLA-C*07:04	Predicted MHC binding affinity rank for eluted ligand. Rank closer to 0 means higher binding affinity.
Peptides	NetMHCpan-4.1b rank_el: HLA-C*08:01	Predicted MHC binding affinity rank for eluted ligand. Rank closer to 0 means higher binding affinity.
Peptides	NetMHCpan-4.1b rank_el: HLA-C*08:02	Predicted MHC binding affinity rank for eluted ligand. Rank closer to 0 means higher binding affinity.
Peptides	NetMHCpan-4.1b rank_el: HLA-C*12:02	Predicted MHC binding affinity rank for eluted ligand. Rank closer to 0 means higher binding affinity.
Peptides	NetMHCpan-4.1b rank_el: HLA-C*12:03	Predicted MHC binding affinity rank for eluted ligand. Rank closer to 0 means higher binding affinity.
Peptides	NetMHCpan-4.1b rank_el: HLA-C*15:02	Predicted MHC binding affinity rank for eluted ligand. Rank closer to 0 means higher binding affinity.
Peptides	NetMHCpan-4.1b rank_el: HLA-C*15:05	Predicted MHC binding affinity rank for eluted ligand. Rank closer to 0 means higher binding affinity.
Peptides	NetMHCpan-4.1b rank_el: HLA-C*16:01	Predicted MHC binding affinity rank for eluted ligand. Rank closer to 0 means higher binding affinity.
Peptides	NetMHCpan-4.1b rank_el: HLA-C*16:04	Predicted MHC binding affinity rank for eluted ligand. Rank closer to 0 means higher binding affinity.
Peptides	NetMHCpan-4.1b rank_el: Minimum	Minimum predicted MHC binding affinity rank for eluted ligand. Rank closer to 0 means higher binding affinity.
Peptides	NetMHCpan-4.1b rank_el: Minimum allele	MHC allele with the minimum predicted MHC binding affinity rank for eluted ligand.
Peptides
Peptides
Proteins		The Proteins sheet reports the list of proteins associated to the identified peptides.
Proteins
Proteins	Uniprot identifier	Uniprot unique and stable entry identifier
Proteins	Gene symbol	Abbreviated gene name
Proteins	Description	Long gene name
Proteins	Peptide sequences	Peptide-sequences mapping the protein sequence. I/L are considered identical for the mapping since MS can not distinguish them.
Proteins	Peptide sequences count	Number of peptides mapped to the protein sequence
Proteins	Protein length	Number of residues in the protein sequence
Proteins
Proteins
Parameters
Parameters

## Sheet: PSMs
Biological sample identifier	File	Scan number	Retention time	Exp. m/z	Calc. m/z	Mass error (ppm)	Charge	Peptide sequence	Modification	Length	Score	Protein accessions / positions
1055698F	1055698F_CRC_200323_1.mgf	2249	8.7579	499.804	499.803	1.10043	2	APEAKKQKV		9	20.29	1055698f-PP_10235_ENSG00000115053_ENST00000322723_ENSP00000318195[290,298]; 1055698f-PP_10234_ENSG00000115053_ENST00000322723_ENSP00000318195[290,298]; 1055698f-PP_10236_ENSG00000115053_ENST00000322723_ENSP00000318195[290,298]; 6833_ConcatSP[5903,5911]; 4318_ConcatSP[2987,2995]
1055698F	1055698F_CRC_200323_1.mgf	2259	8.7696	422.749	422.748	1.987	2	KATGAATPK		9	14.27	1055698f-PP_20416_ENSG00000168298_ENST00000304218_ENSP00000307705[140,148]
1055698F	1055698F_CRC_200323_1.mgf	2286	8.8005	502.809	502.809	0.735867	2	GTAAKSITKK		10	12.37	1055698f-PP_26350_ENSG00000133574_ENST00000255945_ENSP00000255945[59,68]; 1055698f-PP_26351_ENSG00000133574_ENST00000255945_ENSP00000255945[59,68]; 1055698f-PP_26352_ENSG00000133574_ENST00000461940_ENSP00000419545[73,82]; 1055698f-PP_26353_ENSG00000133574_ENST00000461940_ENSP00000419545[73,82]
1055698F	1055698F_CRC_200323_1.mgf	2315	8.8381	493.3	493.299	1.66228	2	KTAPTGRVR		9	11.03	1858_ConcatSP[5780,5788]; 5052_ConcatSP[8152,8160]
1055698F	1055698F_CRC_200323_1.mgf	2322	8.8505	476.291	476.29	2.09956	2	KPRSPKPAA		9	21.11	1055698f-PP_50540_ENSG00000140682_ENST00000361773_ENSP00000355117|1055698f-PP_50541_ENSG00000140682_ENST00000567607_ENSP00000457586[48,56]; 1055698f-PP_50539_ENSG00000140682_ENST00000394863_ENSP00000378332[65,73]; 1055698f-PP_50537_ENSG00000140682_ENST00000565454_ENSP00000456783[48,56]
1055698F	1055698F_CRC_200323_1.mgf	2390	8.9339	362.897	362.896	2.09426	3	RIKEAVRSK		9	10.97	4488_ConcatSP[3580,3588]; 1055698f-PP_31984_ENSG00000170759_ENST00000302418_ENSP00000307078[901,909]; 4844_ConcatSP[3575,3583]
1055698F	1055698F_CRC_200323_1.mgf	2433	8.9922	353.854	353.853	2.99559	3	RVYSGHQGR		9	32	1055698f-PP_32457_ENSG00000165732_ENST00000620315_ENSP00000480334[364,372]; 1055698f-PP_32456_ENSG00000165732_ENST00000354185_ENSP00000346120[432,440]
1055698F	1055698F_CRC_200323_1.mgf	2467	9.0356	428.767	428.766	2.00576	2	AAAKPVATK		9	26.22	1055698f-PP_10410_ENSG00000163359_ENST00000347401_ENSP00000315609[2350,2358]; 1055698f-PP_10405_ENSG00000163359_ENST00000472056_ENSP00000418285[2351,2359]; 1055698f-PP_10400_ENSG00000163359_ENST00000353578_ENSP00000315873[2752,2760]; 1055698f-PP_10395_ENSG00000163359_ENST00000295550_ENSP00000295550[2958,2966]; 1055698f-PP_10406_ENSG00000163359_ENST00000347401_ENSP00000315609[2350,2358]; 1055698f-…
1055698F	1055698F_CRC_200323_1.mgf	2475	9.0449	450.786	450.785	2.26272	2	APTKRKSL		8	17.66	1055698f-PP_33604_ENSG00000148773_ENST00000368653_ENSP00000357642[172,179]; 1055698f-PP_33605_ENSG00000148773_ENST00000368654_ENSP00000357643[532,539]; 3663_ConcatSP[3590,3597]
1055698F	1055698F_CRC_200323_1.mgf	2533	9.1203	466.283	466.282	2.63789	2	KSAEKALGK		9	18.81	2382_ConcatSP[7361,7369]; 1055698f-PP_63961_ENSG00000022277_ENST00000395881_ENSP00000379220[69,77]; 1055698f-PP_63962_ENSG00000022277_ENST00000449062_ENSP00000400322[99,107]; 1055698f-PP_63960_ENSG00000022277_ENST00000357348_ENSP00000349906[69,77]; 1055698f-PP_63959_ENSG00000022277_ENST00000023939_ENSP00000023939[99,107]
1055698F	1055698F_CRC_200323_1.mgf	2539	9.1274	382.232	382.231	1.56973	3	RLEEKSRVK		9	15.55	1055698f-PP_1572_ENSG00000142949_ENST00000372407_ENSP00000361484[523,531]; 1055698f-PP_1570_ENSG00000142949_ENST00000412568_ENSP00000391764[834,842]; 1055698f-PP_1571_ENSG00000142949_ENST00000429895_ENSP00000408952[1096,1104]; 1055698f-PP_1568_ENSG00000142949_ENST00000359947_ENSP00000353030[1451,1459]
1055698F	1055698F_CRC_200323_1.mgf	2568	9.1652	380.88	380.879	2.96682	3	RIRDPNQGGK		10	10.55	1055698f-PP_14135_ENSG00000114867_ENST00000414031_ENSP00000391935[141,150]; 1055698f-PP_14145_ENSG00000114867_ENST00000411531_ENSP00000395974[141,150]; 1055698f-PP_14133_ENSG00000114867_ENST00000346169_ENSP00000316879[181,190]; 1055698f-PP_14142_ENSG00000114867_ENST00000342981_ENSP00000343450[181,190]; 1055698f-PP_14134_ENSG00000114867_ENST00000352767_ENSP00000338020|1055698f-PP_14143_ENSG0000011…
1055698F	1055698F_CRC_200323_1.mgf	2588	9.1923	441.743	441.743	0.226376	2	GPEAGRKPA		9	13.36	1055698f-PP_21124_ENSG00000204469_ENST00000376007_ENSP00000365175|1055698f-PP_21125_ENSG00000204469_ENST00000376033_ENSP00000365201[895,903]
1055698F	1055698F_CRC_200323_1.mgf	2609	9.2204	500.307	500.307	1.15929	2	RIGKVGNQK		9	22.08	1055698f-PP_51470_ENSG00000103035_ENST00000219313_ENSP00000219313[25,33]; 1055698f-PP_51472_ENSG00000103035_ENST00000568615_ENSP00000454999[25,33]; 5534_ConcatSP[3067,3075]; 4319_ConcatSP[2858,2866]
1055698F	1055698F_CRC_200323_1.mgf	2609	9.2204	500.307	500.307	1.15929	2	RLGKVGNQK		9	22.08	1741_ConcatSP[6274,6282]
1055698F	1055698F_CRC_200323_1.mgf	2610	9.2216	367.557	367.556	1.36034	3	RANGKVITNK		10	23.84	1055698f-PP_47152_ENSG00000140259_ENST00000267812_ENSP00000267812[320,329]
1055698F	1055698F_CRC_200323_1.mgf	2685	9.3175	483.778	483.778	1.03353	2	RPQKHSTL		8	15.98	1055698f-PP_57133_ENSG00000152217_ENST00000282030_ENSP00000282030[184,191]
1055698F	1055698F_CRC_200323_1.mgf	2708	9.3481	352.541	352.54	2.72309	3	RLNPNASRK		9	19.76	1055698f-PP_51309_ENSG00000141101_ENST00000268802_ENSP00000268802[398,406]; 1055698f-PP_51308_ENSG00000141101_ENST00000268802_ENSP00000268802[398,406]; 2912_ConcatSP[2202,2210]; 4256_ConcatSP[6363,6371]
1055698F	1055698F_CRC_200323_1.mgf	2770	9.4285	387.548	387.547	2.45131	3	KTSESPVREK		10	23.02	1055698f-PP_19491_ENSG00000135074_ENST00000257527_ENSP00000257527[51,60]
1055698F	1055698F_CRC_200323_1.mgf	2820	9.4948	542.294	542.293	1.47522	2	APESKHKSSL		10	34.35	1055698f-PP_11184_ENSG00000163527_ENST00000295770_ENSP00000295770[6,15]
1055698F	1055698F_CRC_200323_1.mgf	2855	9.5394	536.81	536.809	1.304	2	KLEEQARAK		9	23.02	1055698f-PP_36390_ENSG00000085733_ENST00000533931_ENSP00000436613[24,32]; 1055698f-PP_36387_ENSG00000085733_ENST00000346329_ENSP00000317189[353,361]; 1055698f-PP_36388_ENSG00000085733_ENST00000301843_ENSP00000301843[390,398]; 1055698f-PP_36389_ENSG00000085733_ENST00000376561_ENSP00000365745[353,361]
1055698F	1055698F_CRC_200323_1.mgf	2876	9.5674	464.285	464.285	1.5077	2	ATAAKPVAAK		10	31.82	1055698f-PP_10410_ENSG00000163359_ENST00000347401_ENSP00000315609[2331,2340]; 1055698f-PP_10405_ENSG00000163359_ENST00000472056_ENSP00000418285[2332,2341]; 1055698f-PP_10400_ENSG00000163359_ENST00000353578_ENSP00000315873[2733,2742]; 1055698f-PP_10395_ENSG00000163359_ENST00000295550_ENSP00000295550[2939,2948]; 1055698f-PP_10406_ENSG00000163359_ENST00000347401_ENSP00000315609[2331,2340]; 1055698f-…
1055698F	1055698F_CRC_200323_1.mgf	2943	9.6489	472.786	472.785	1.48059	2	RPRKTSSL		8	11.53	1055698f-PP_50671_ENSG00000103479_ENST00000262133_ENSP00000262133[829,836]
1055698F	1055698F_CRC_200323_1.mgf	2995	9.7177	360.21	360.209	2.49855	3	RTHQQAPLK		9	12.92	4839_ConcatSP[3093,3101]
1055698F	1055698F_CRC_200323_1.mgf	3009	9.7378	397.568	397.568	1.00612	3	KVYTKSSHLK		10	20.23	1055698f-PP_15486_ENSG00000109787_ENST00000261438_ENSP00000261438[269,278]; 1055698f-PP_31541_ENSG00000067082_ENST00000542957_ENSP00000445301[209,218]; 1055698f-PP_9691_ENSG00000118263_ENST00000421199_ENSP00000387510[195,204]; 1055698f-PP_9690_ENSG00000118263_ENST00000412414_ENSP00000403284[200,209]; 1055698f-PP_31542_ENSG00000067082_ENST00000469435_ENSP00000419079[209,218]; 1055698f-PP_31540_ENS…
1055698F	1055698F_CRC_200323_1.mgf	3047	9.786	360.201	360.2	2.44309	3	SVRTQSSVSK		10	27.04	1055698f-PP_16647_ENSG00000172403_ENST00000429713_ENSP00000395143[543,552]; 1055698f-PP_16648_ENSG00000172403_ENST00000504178_ENSP00000425496[494,503]; 1055698f-PP_16645_ENSG00000172403_ENST00000610556_ENSP00000484885[512,521]
1055698F	1055698F_CRC_200323_1.mgf	3060	9.8013	352.873	352.872	1.64365	3	RLSRTPGNR		9	13.83	1055698f-PP_16538_ENSG00000109475_ENST00000394667_ENSP00000378162|1055698f-PP_16539_ENSG00000109475_ENST00000502534_ENSP00000423983|1055698f-PP_16540_ENSG00000109475_ENST00000394665_ENSP00000378160|1055698f-PP_16541_ENSG00000109475_ENST00000394668_ENSP00.[21,29]; 3791_ConcatSP[4389,4397]
1055698F	1055698F_CRC_200323_1.mgf	3129	9.8891	506.772	506.771	0.690647	2	RMYTSRAK		8	19.65	2257_ConcatSP[6166,6173]; 970_ConcatSP[1480,1487]
1055698F	1055698F_CRC_200323_1.mgf	3134	9.8992	359.877	359.877	1.50051	3	TTKPVTTTTK		10	22.92	1055698f-PP_10410_ENSG00000163359_ENST00000347401_ENSP00000315609[2271,2280]; 1055698f-PP_10405_ENSG00000163359_ENST00000472056_ENSP00000418285[2272,2281]; 1055698f-PP_10400_ENSG00000163359_ENST00000353578_ENSP00000315873[2673,2682]; 1055698f-PP_10395_ENSG00000163359_ENST00000295550_ENSP00000295550[2879,2888]; 1055698f-PP_10406_ENSG00000163359_ENST00000347401_ENSP00000315609[2271,2280]; 1055698f-…
1055698F	1055698F_CRC_200323_1.mgf	3135	9.9003	443.772	443.771	1.08164	2	KPAAATVTK		9	17.21	1055698f-PP_20400_ENSG00000187837_ENST00000343677_ENSP00000339566[160,168]
1055698F	1055698F_CRC_200323_1.mgf	3141	9.9073	408.887	408.886	2.64132	3	RPSQGHSKSQL		11	13.22	1055698f-PP_44586_ENSG00000119596_ENST00000325680_ENSP00000324463[234,244]; 1055698f-PP_44585_ENSG00000119596_ENST00000552421_ENSP00000447921[234,244]
1055698F	1055698F_CRC_200323_1.mgf	3145	9.912	481.285	481.284	1.496	2	SMAVAARKK		9	17.85	1055698f-PP_66160_ENSG00000100345_ENST00000216181_ENSP00000216181[1606,1614]; 4982_ConcatSP[1426,1434]
1055698F	1055698F_CRC_200323_1.mgf	3163	9.9325	438.762	438.761	1.41307	2	GTAAKSITK		9	28.4	1055698f-PP_26350_ENSG00000133574_ENST00000255945_ENSP00000255945[59,67]; 1055698f-PP_26351_ENSG00000133574_ENST00000255945_ENSP00000255945[59,67]; 1055698f-PP_26352_ENSG00000133574_ENST00000461940_ENSP00000419545[73,81]; 1055698f-PP_26353_ENSG00000133574_ENST00000461940_ENSP00000419545[73,81]
1055698F	1055698F_CRC_200323_1.mgf	3193	9.9711	404.223	404.223	1.53381	3	RPKETDHKSL		10	23.23	1055698f-PP_63430_ENSG00000025293_ENST00000339089_ENSP00000341900[147,156]; 1055698f-PP_63431_ENSG00000025293_ENST00000374000_ENSP00000363112[147,156]; 1055698f-PP_63428_ENSG00000025293_ENST00000374012_ENSP00000363124[147,156]
1055698F	1055698F_CRC_200323_1.mgf	3242	10.0369	401.869	401.868	2.16489	3	RPSDANRKEM		10	25.49	1055698f-PP_1849_ENSG00000078618_ENST00000539524_ENSP00000444416[255,264]; 1055698f-PP_1848_ENSG00000078618_ENST00000354831_ENSP00000346890[387,396]; 1055698f-PP_1850_ENSG00000078618_ENST00000544028_ENSP00000442262[319,328]; 1055698f-PP_1847_ENSG00000078618_ENST00000352171_ENSP00000262679[319,328]
1055698F	1055698F_CRC_200323_1.mgf	3306	10.1188	383.529	383.528	2.39878	3	KSYDQVHSGK		10	31.69	1055698f-PP_55970_ENSG00000161533_ENST00000301608_ENSP00000301608[437,446]; 1055698f-PP_55966_ENSG00000161533_ENST00000293217_ENSP00000293217[437,446]
1055698F	1055698F_CRC_200323_1.mgf	3310	10.1285	528.765	528.764	2.08032	2	ATYETKESK		9	34.54	1055698f-PP_35985_ENSG00000172757_ENST00000532134_ENSP00000436431[87,95]; 1055698f-PP_35978_ENSG00000172757_ENST00000525451_ENSP00000432660|1055698f-PP_35979_ENSG00000172757_ENST00000308162_ENSP00000309629[87,95]; 1055698f-PP_35983_ENSG00000172757_ENST00000534769_ENSP00000431696[125,133]; 1055698f-PP_43620_ENSG00000165410_ENST00000298159_ENSP00000298159|1055698f-PP_43621_ENSG00000165410_ENST00000…
1055698F	1055698F_CRC_200323_1.mgf	3311	10.1297	520.323	520.322	2.42158	2	QPAAKRQKL		9	20.07	1055698f-PP_35551_ENSG00000149480_ENST00000524902_ENSP00000431346|1055698f-PP_35552_ENSG00000149480_ENST00000527204_ENSP00000431797[415,423]; 1055698f-PP_35550_ENSG00000149480_ENST00000278823_ENSP00000278823[588,596]
1055698F	1055698F_CRC_200323_1.mgf	3312	10.1308	431.244	431.243	2.92179	2	LSAARGSSL		9	12.94	3144_ConcatSP[1772,1780]
1055698F	1055698F_CRC_200323_1.mgf	3314	10.1332	402.227	402.226	2.43644	3	KPNTSSKRSSL		11	10.01	1055698f-PP_6411_ENSG00000151665_ENST00000412717_ENSP00000413202[63,73]; 1055698f-PP_6412_ENSG00000151665_ENST00000412717_ENSP00000413202[63,73]; 1055698f-PP_6409_ENSG00000151665_ENST00000306465_ENSP00000302663[63,73]; 1055698f-PP_6408_ENSG00000151665_ENST00000281382_ENSP00000281382[63,73]
1055698F	1055698F_CRC_200323_1.mgf	3363	10.1982	551.336	551.335	1.81378	2	KPAKTQKTSL		10	34.21	1055698f-PP_4061_ENSG00000143248_ENST00000313961_ENSP00000319308[46,55]; 1055698f-PP_4062_ENSG00000143248_ENST00000530507_ENSP00000433001[46,55]
1055698F	1055698F_CRC_200323_1.mgf	3384	10.2272	471.742	471.741	1.69585	2	SPNQARAQA		9	33.63	1055698f-PP_57600_ENSG00000011304_ENST00000621737_ENSP00000478414[12,20]; 1055698f-PP_57599_ENSG00000011304_ENST00000350092_ENSP00000342332[111,119]; 1055698f-PP_57595_ENSG00000011304_ENST00000349038_ENSP00000014112[141,149]; 1055698f-PP_57597_ENSG00000011304_ENST00000394601_ENSP00000408096[141,149]; 1055698f-PP_57592_ENSG00000011304_ENST00000356948_ENSP00000349428[141,149]; 1055698f-PP_57596_ENS…
1055698F	1055698F_CRC_200323_1.mgf	3441	10.2968	352.193	352.193	1.59004	3	TPSRHEKSL		9	16.78	1055698f-PP_51057_ENSG00000205250_ENST00000379378_ENSP00000368686[14,22]
1055698F	1055698F_CRC_200323_1.mgf	3444	10.3046	363.87	363.869	1.15426	3	KAYEKPPEK		9	23.12	1055698f-PP_3384_ENSG00000143621_ENST00000615950_ENSP00000482909[318,326]; 1055698f-PP_3385_ENSG00000143621_ENST00000361891_ENSP00000355011[356,364]
1055698F	1055698F_CRC_200323_1.mgf	3474	10.3388	465.76	465.759	1.28822	2	TPRSGVRGT		9	15.78	1055698f-PP_27508_ENSG00000104738_ENST00000523944_ENSP00000430194|1055698f-PP_27509_ENSG00000104738_ENST00000262105_ENSP00000262105[102,110]; 1055698f-PP_27507_ENSG00000104738_ENST00000518221_ENSP00000430329[102,110]
1055698F	1055698F_CRC_200323_1.mgf	3477	10.3466	457.278	457.277	2.40554	2	AVVKPGNTK		9	24.13	1055698f-PP_43982_ENSG00000178974_ENST00000313833_ENSP00000313159|1055698f-PP_43985_ENSG00000178974_ENST00000440021_ENSP00000394117[109,117]; 1055698f-PP_43981_ENSG00000178974_ENST00000313833_ENSP00000313159|1055698f-PP_43984_ENSG00000178974_ENST00000440021_ENSP00000394117[109,117]; 1055698f-PP_43980_ENSG00000178974_ENST00000313833_ENSP00000313159|1055698f-PP_43983_ENSG00000178974_ENST00000440021…
1055698F	1055698F_CRC_200323_1.mgf	3492	10.3643	488.771	488.77	1.88228	2	GTIGHVAHGK		10	23.01	1055698f-PP_67119_ENSG00000130741_ENST00000253039_ENSP00000253039[45,54]; 1055698f-PP_38542_ENSG00000180574_ENST00000538173_ENSP00000445077[45,54]; 1055698f-PP_38541_ENSG00000180574_ENST00000538173_ENSP00000445077[45,54]; 1055698f-PP_67120_ENSG00000130741_ENST00000423068_ENSP00000391383[44,53]
1055698F	1055698F_CRC_200323_1.mgf	3492	10.3643	488.771	488.77	1.88228	2	GTLGHVAHGK		10	23.01	5831_ConcatSP[2648,2657]
1055698F	1055698F_CRC_200323_1.mgf	3506	10.3841	464.747	464.746	1.35558	2	HSATTIGNK		9	27.9	1055698f-PP_68494_ENSG00000172534_ENST00000310441_ENSP00000309555[258,266]; 1055698f-PP_68496_ENSG00000172534_ENST00000369984_ENSP00000359001[258,266]
1055698F	1055698F_CRC_200323_1.mgf	3541	10.4295	442.783	442.782	1.80676	2	VAAKPVATK		9	32.71	1055698f-PP_10410_ENSG00000163359_ENST00000347401_ENSP00000315609[2310,2318]; 1055698f-PP_10405_ENSG00000163359_ENST00000472056_ENSP00000418285[2311,2319]; 1055698f-PP_10400_ENSG00000163359_ENST00000353578_ENSP00000315873[2712,2720]; 1055698f-PP_10395_ENSG00000163359_ENST00000295550_ENSP00000295550[2918,2926]; 1055698f-PP_10406_ENSG00000163359_ENST00000347401_ENSP00000315609[2310,2318]; 1055698f-…
1055698F	1055698F_CRC_200323_1.mgf	3544	10.433	377.228	377.228	1.37848	3	QLEQTKRVK		9	14.07	1055698f-PP_66160_ENSG00000100345_ENST00000216181_ENSP00000216181[1204,1212]; 5436_ConcatSP[3127,3135]
1055698F	1055698F_CRC_200323_1.mgf	3562	10.4533	461.765	461.764	1.73249	2	STTASLSKK		9	20.27	1055698f-PP_3211_ENSG00000143363_ENST00000368935_ENSP00000357931[160,168]; 1055698f-PP_3212_ENSG00000143363_ENST00000368934_ENSP00000357930[210,218]; 1055698f-PP_3210_ENSG00000143363_ENST00000368936_ENSP00000357932[263,271]; 1055698f-PP_3208_ENSG00000143363_ENST00000271620_ENSP00000271620[445,453]
1055698F	1055698F_CRC_200323_1.mgf	3563	10.4587	381.864	381.863	1.62362	3	RTDGHTLSEK		10	27.27	1055698f-PP_40415_ENSG00000111596_ENST00000550194_ENSP00000449446[3,12]; 1055698f-PP_40404_ENSG00000111596_ENST00000229195_ENSP00000229195|1055698f-PP_40405_ENSG00000111596_ENST00000418359_ENSP00000412091[3,12]; 1055698f-PP_40410_ENSG00000111596_ENST00000548741_ENSP00000448255|1055698f-PP_40412_ENSG00000111596_ENST00000553020_ENSP00000449084[3,12]; 1055698f-PP_40406_ENSG00000111596_ENST0000055231…
1055698F	1055698F_CRC_200323_1.mgf	3570	10.4677	507.261	507.26	2.42479	2	SPNQARAQAA		10	14.34	1055698f-PP_57600_ENSG00000011304_ENST00000621737_ENSP00000478414[12,21]; 1055698f-PP_57599_ENSG00000011304_ENST00000350092_ENSP00000342332[111,120]; 1055698f-PP_57595_ENSG00000011304_ENST00000349038_ENSP00000014112[141,150]; 1055698f-PP_57597_ENSG00000011304_ENST00000394601_ENSP00000408096[141,150]; 1055698f-PP_57592_ENSG00000011304_ENST00000356948_ENSP00000349428[141,150]; 1055698f-PP_57596_ENS…
1055698F	1055698F_CRC_200323_1.mgf	3602	10.5088	368.866	368.865	2.30437	3	HTNSKAFTAK		10	11.12	1055698f-PP_54840_ENSG00000002919_ENST00000584335_ENSP00000463726[43,52]; 1055698f-PP_54839_ENSG00000002919_ENST00000582104_ENSP00000463948[35,44]; 1055698f-PP_54837_ENSG00000002919_ENST00000393405_ENSP00000377059|1055698f-PP_54838_ENSG00000002919_ENST00000359238_ENSP00000352175[43,52]; 4651_ConcatSP[3040,3049]
1055698F	1055698F_CRC_200323_1.mgf	3639	10.5558	383.885	383.884	1.82347	3	IVDKNNRYK		9	11.75	1055698f-PP_35004_ENSG00000019485_ENST00000526442_ENSP00000431898[163,171]; 1055698f-PP_35006_ENSG00000019485_ENST00000424263_ENSP00000394314[163,171]; 1055698f-PP_35007_ENSG00000019485_ENST00000534751_ENSP00000456942[126,134]; 1055698f-PP_35005_ENSG00000019485_ENST00000622142_ENSP00000480626[163,171]
1055698F	1055698F_CRC_200323_1.mgf	3702	10.6326	410.899	410.898	0.973477	3	RIKEVNETNK		10	23.75	1055698f-PP_2825_ENSG00000197323_ENST00000448034_ENSP00000402333[83,92]; 1055698f-PP_2826_ENSG00000197323_ENST00000369543_ENSP00000358556[347,356]; 1055698f-PP_2824_ENSG00000197323_ENST00000358465_ENSP00000351250[347,356]
1055698F	1055698F_CRC_200323_1.mgf	3704	10.6392	478.252	478.251	1.25457	2	SPARHTTSV		9	24.26	1055698f-PP_25652_ENSG00000128512_ENST00000423057_ENSP00000412834[1221,1229]; 1055698f-PP_25654_ENSG00000128512_ENST00000437633_ENSP00000404179[1799,1807]; 1055698f-PP_25653_ENSG00000128512_ENST00000428084_ENSP00000410746[1808,1816]
1055698F	1055698F_CRC_200323_1.mgf	3711	10.6474	435.228	435.227	1.14882	2	GPSHSKGSL		9	29.37	1055698f-PP_12133_ENSG00000163939_ENST00000446103_ENSP00000397662[256,264]; 1055698f-PP_12128_ENSG00000163939_ENST00000394830_ENSP00000378307[312,320]; 1055698f-PP_12130_ENSG00000163939_ENST00000337303_ENSP00000338302[312,320]; 1055698f-PP_12132_ENSG00000163939_ENST00000409767_ENSP00000386601[312,320]; 1055698f-PP_12131_ENSG00000163939_ENST00000409114_ENSP00000386643[312,320]; 1055698f-PP_12129_E…
1055698F	1055698F_CRC_200323_1.mgf	3735	10.6792	368.523	368.522	2.52359	3	RPDAEKKEM		9	30.4	1055698f-PP_9848_ENSG00000163466_ENST00000315717_ENSP00000327137|1055698f-PP_9852_ENSG00000163466_ENST00000295685_ENSP00000295685[281,289]; 1055698f-PP_9853_ENSG00000163466_ENST00000456575_ENSP00000411612[96,104]
1055698F	1055698F_CRC_200323_1.mgf	3741	10.6862	478.288	478.288	0.669053	2	KARGPGLEK		9	12.62	1055698f-PP_68517_ENSG00000196924_ENST00000344736_ENSP00000358863[676,684]; 1055698f-PP_68514_ENSG00000196924_ENST00000369856_ENSP00000358872[649,657]; 1055698f-PP_68513_ENSG00000196924_ENST00000360319_ENSP00000353467|1055698f-PP_68515_ENSG00000196924_ENST00000422373_ENSP00000416926[676,684]; 1055698f-PP_68516_ENSG00000196924_ENST00000369850_ENSP00000358866[676,684]
1055698F	1055698F_CRC_200323_1.mgf	3748	10.6945	556.346	556.345	1.6177	2	TTKKPPLAQK		10	22.31	1055698f-PP_41620_ENSG00000130787_ENST00000253083_ENSP00000253083[1034,1043]
1055698F	1055698F_CRC_200323_1.mgf	3752	10.6992	493.324	493.324	0.972992	2	KVVVSPTKK		9	12.12	1055698f-PP_10235_ENSG00000115053_ENST00000322723_ENSP00000318195[63,71]; 1055698f-PP_10234_ENSG00000115053_ENST00000322723_ENSP00000318195[63,71]; 1055698f-PP_10236_ENSG00000115053_ENST00000322723_ENSP00000318195[63,71]; 1055698f-PP_10241_ENSG00000115053_ENST00000436894_ENSP00000401322[47,55]; 1055698f-PP_10240_ENSG00000115053_ENST00000453992_ENSP00000413775[47,55]; 1055698f-PP_10239_ENSG0000011…
1055698F	1055698F_CRC_200323_1.mgf	3771	10.7251	362.874	362.873	1.0472	3	HPKKPEHTL		9	10.71	1055698f-PP_2389_ENSG00000162645_ENST00000464839_ENSP00000434282|1055698f-PP_2390_ENSG00000162645_ENST00000370466_ENSP00000359497[85,93]; 1055698f-PP_2387_ENSG00000117226_ENST00000564665_ENSP00000455317[6,14]; 1055698f-PP_2385_ENSG00000117226_ENST00000235878_ENSP00000235878[85,93]; 1055698f-PP_2383_ENSG00000117226_ENST00000370481_ENSP00000359512[85,93]
1055698F	1055698F_CRC_200323_1.mgf	3776	10.7309	570.81	570.81	0.998582	2	AVSEHRLSNK		10	32.14	1055698f-PP_61738_ENSG00000104960_ENST00000600603_ENSP00000471458[50,59]; 1055698f-PP_61739_ENSG00000104960_ENST00000601638_ENSP00000469541[50,59]; 1055698f-PP_61740_ENSG00000104960_ENST00000391842_ENSP00000375717|1055698f-PP_61741_ENSG00000104960_ENST00000599732_ENSP00000469128|1055698f-PP_61742_ENSG00000104960_ENST00000601675_ENSP00000472816[82,91]
1055698F	1055698F_CRC_200323_1.mgf	3802	10.765	556.286	556.286	0.413457	2	ALHNHYTQK		9	41.47	1055698f-PP_45552_ENSG00000211896_ENST00000390549_ENSP00000374991[314,322]; 1055698f-PP_45553_ENSG00000211896_ENST00000390542_ENSP00000374984[279,287]; 1055698f-PP_45551_ENSG00000211896_ENST00000390548_ENSP00000374990[314,322]; 1055698f-PP_45546_ENSG00000211893_ENST00000390545_ENSP00000374987[310,318]; 1055698f-PP_45548_ENSG00000211893_ENST00000390545_ENSP00000374987[310,318]; 1055698f-PP_45547_E…
1055698F	1055698F_CRC_200323_1.mgf	3878	10.8612	497.236	497.235	1.6089	2	HSYSSPSTK		9	11.01	1055698f-PP_2702_ENSG00000162775_ENST00000617047_ENSP00000480399[80,88]; 1055698f-PP_2699_ENSG00000162775_ENST00000602849_ENSP00000473638[124,132]; 1055698f-PP_2700_ENSG00000162775_ENST00000487146_ENSP00000473552[124,132]; 1055698f-PP_2701_ENSG00000162775_ENST00000618772_ENSP00000483133[124,132]
1055698F	1055698F_CRC_200323_1.mgf	3894	10.8834	394.862	394.861	1.51952	3	RPHKANAEEM		10	16.22	1055698f-PP_1126_ENSG00000116478_ENST00000373548_ENSP00000362649[55,64]; 1055698f-PP_1127_ENSG00000116478_ENST00000428704_ENSP00000407859[55,64]; 3553_ConcatSP[5287,5296]
1055698F	1055698F_CRC_200323_1.mgf	3895	10.8846	435.762	435.761	0.96383	2	KPGDRGKL		8	14.69	1055698f-PP_29121_ENSG00000161016_ENST00000394920_ENSP00000378378|1055698f-PP_29123_ENSG00000161016_ENST00000262584_ENSP00000262584|1055698f-PP_29124_ENSG00000161016_ENST00000528957_ENSP00000433464[119,126]; 1055698f-PP_29126_ENSG00000161016_ENST00000533397_ENSP00000435313[119,126]; 3362_ConcatSP[8679,8686]; 1055698f-PP_29127_ENSG00000161016_ENST00000532702_ENSP00000434535[119,126]; 1055698f-PP_2…
1055698F	1055698F_CRC_200323_1.mgf	3930	10.9293	420.223	420.222	1.66579	2	GTSGPHVGK		9	19.22	1055698f-PP_20237_ENSG00000111859_ENST00000379446_ENSP00000368759[144,152]; 1055698f-PP_20238_ENSG00000111859_ENST00000379446_ENSP00000368759[144,152]; 1055698f-PP_20241_ENSG00000111859_ENST00000379433_ENSP00000368745[144,152]
1055698F	1055698F_CRC_200323_1.mgf	3944	10.9456	386.867	386.867	1.03395	3	APREAETSRAA		11	24.05	1055698f-PP_67904_ENSG00000184867_ENST00000330154_ENSP00000328631|1055698f-PP_67905_ENSG00000184867_ENST00000328766_ENSP00000331662|1055698f-PP_67906_ENSG00000184867_ENST00000356824_ENSP00000349281[166,176]
1055698F	1055698F_CRC_200323_1.mgf	3984	11.0004	362.893	362.892	2.48007	3	SLIGKKGQQK		10	24.81	35_ConcatSP[2860,2869]; 1055698f-PP_24278_ENSG00000105968_ENST00000349299_ENSP00000342714[79,88]; 1055698f-PP_24280_ENSG00000105968_ENST00000350771_ENSP00000340708[91,100]; 1055698f-PP_16389_ENSG00000164032_ENST00000296417_ENSP00000296417[117,126]; 1055698f-PP_24279_ENSG00000105968_ENST00000308153_ENSP00000308405[117,126]; 3640_ConcatSP[2943,2952]
1055698F	1055698F_CRC_200323_1.mgf	3988	11.0051	448.734	448.733	1.67137	2	SPSNGHGKL		9	18	1055698f-PP_24090_ENSG00000122547_ENST00000242108_ENSP00000242108|1055698f-PP_24091_ENSG00000122547_ENST00000534978_ENSP00000442692[373,381]; 6117_ConcatSP[9230,9238]
1055698F	1055698F_CRC_200323_1.mgf	4043	11.0733	440.768	440.766	3.76617	2	AAAKPTPPK		9	18.27	1055698f-PP_64436_ENSG00000159140_ENST00000455528_ENSP00000399783[2158,2166]; 1055698f-PP_64433_ENSG00000159140_ENST00000356577_ENSP00000348984[2158,2166]; 1055698f-PP_64435_ENSG00000159140_ENST00000300278_ENSP00000300278[2158,2166]; 1055698f-PP_64438_ENSG00000159140_ENST00000436227_ENSP00000400985[1152,1160]; 1055698f-PP_64439_ENSG00000159140_ENST00000421541_ENSP00000405807[219,227]; 1055698f-PP…
1055698F	1055698F_CRC_200323_1.mgf	4052	11.0875	554.296	554.295	1.62368	2	MTNSKQSIAK		10	38.78	1055698f-PP_32665_ENSG00000035403_ENST00000372755_ENSP00000361841[377,386]; 1055698f-PP_32664_ENSG00000035403_ENST00000211998_ENSP00000211998[377,386]
1055698F	1055698F_CRC_200323_1.mgf	4053	11.0887	524.775	524.775	1.14335	2	SLYKEGHSK		9	25.92	1055698f-PP_38273_ENSG00000111642_ENST00000544040_ENSP00000440542[760,768]; 1055698f-PP_38274_ENSG00000111642_ENST00000357008_ENSP00000349508[767,775]; 1055698f-PP_38272_ENSG00000111642_ENST00000544484_ENSP00000440392[764,772]; 1055698f-PP_251_ENSG00000116254_ENST00000462991_ENSP00000466706[123,131]; 1055698f-PP_252_ENSG00000116254_ENST00000496404_ENSP00000433676[741,749]; 1055698f-PP_249_ENSG000…
1055698F	1055698F_CRC_200323_1.mgf	4058	11.0947	582.349	582.348	1.37375	2	KPKPKPNQNL		10	10.93	1055698f-PP_19337_ENSG00000171992_ENST00000307662_ENSP00000302139[464,473]; 1055698f-PP_19335_ENSG00000171992_ENST00000394243_ENSP00000377789|1055698f-PP_19336_ENSG00000171992_ENST00000522122_ENSP00000428378[708,717]
1055698F	1055698F_CRC_200323_1.mgf	4082	11.127	550.833	550.832	1.56127	2	KVFGGTVHKK		10	22.13	1055698f-PP_13726_ENSG00000163655_ENST00000295920_ENSP00000295920[13,22]; 1055698f-PP_13725_ENSG00000163655_ENST00000496455_ENSP00000419851[112,121]
1055698F	1055698F_CRC_200323_1.mgf	4118	11.1685	441.744	441.743	1.51672	2	GVHGGTLNK		9	23.29	1055698f-PP_13649_ENSG00000070087_ENST00000481767_ENSP00000420417[69,77]; 1055698f-PP_13647_ENSG00000070087_ENST00000452853_ENSP00000410464[118,126]
1055698F	1055698F_CRC_200323_1.mgf	4168	11.2352	632.372	632.371	1.5181	2	VPRKPVKHTAM		11	19.97	1055698f-PP_68517_ENSG00000196924_ENST00000344736_ENSP00000358863[736,746]; 1055698f-PP_68514_ENSG00000196924_ENST00000369856_ENSP00000358872[709,719]; 1055698f-PP_68513_ENSG00000196924_ENST00000360319_ENSP00000353467|1055698f-PP_68515_ENSG00000196924_ENST00000422373_ENSP00000416926[736,746]; 1055698f-PP_68516_ENSG00000196924_ENST00000369850_ENSP00000358866[736,746]
1055698F	1055698F_CRC_200323_1.mgf	4183	11.2521	442.752	442.751	1.49068	2	SPGRPGKSV		9	27.22	1055698f-PP_60378_ENSG00000104814_ENST00000589130_ENSP00000468164[674,682]; 1055698f-PP_60379_ENSG00000104814_ENST00000396857_ENSP00000380066[678,686]
1055698F	1055698F_CRC_200323_1.mgf	4193	11.2688	547.292	547.291	1.46174	2	KPRHQEGEI		9	11	1055698f-PP_41235_ENSG00000089009_ENST00000202773_ENSP00000202773|1055698f-PP_41236_ENSG00000089009_ENST00000424576_ENSP00000403172[224,232]; 4649_ConcatSP[6282,6290]; 3208_ConcatSP[4016,4024]
1055698F	1055698F_CRC_200323_1.mgf	4215	11.2983	490.765	490.764	1.93576	2	RPRHQGVM		8	24.62	1055698f-PP_23575_ENSG00000075624_ENST00000331789_ENSP00000349960[37,44]; 1055698f-PP_56341_ENSG00000184009_ENST00000331925_ENSP00000331514|1055698f-PP_56342_ENSG00000184009_ENST00000615544_ENSP00000477968|1055698f-PP_56343_ENSG00000184009_ENST00000573283_ENSP00000458435|1055698f-PP_56344_ENSG00000184009_ENST00000575842_ENSP00.[37,44]; 1055698f-PP_6934_ENSG00000163017_ENST00000345517_ENSP00000295…
1055698F	1055698F_CRC_200323_1.mgf	4218	11.3018	428.754	428.754	1.70261	2	APRKGNTL		8	13.8	1055698f-PP_21247_ENSG00000204356_ENST00000454913_ENSP00000409389[257,264]; 1055698f-PP_21246_ENSG00000204356_ENST00000441998_ENSP00000397914[252,259]; 1055698f-PP_21245_ENSG00000204356_ENST00000444811_ENSP00000388400[227,234]; 1055698f-PP_21243_ENSG00000204356_ENST00000375429_ENSP00000364578[257,264]; 1055698f-PP_21244_ENSG00000204356_ENST00000375425_ENSP00000364574[264,271]
1055698F	1055698F_CRC_200323_1.mgf	4244	11.336	376.876	376.876	1.53897	3	RPKAGDTREV		10	24.32	1055698f-PP_48562_ENSG00000182253_ENST00000336292_ENSP00000336775[448,457]; 1055698f-PP_48561_ENSG00000182253_ENST00000560674_ENSP00000453040[162,171]
1055698F	1055698F_CRC_200323_1.mgf	4254	11.3476	513.328	513.327	1.94808	2	KANPQVLKK		9	22.86	1055698f-PP_45247_ENSG00000078304_ENST00000445439_ENSP00000408389[438,446]; 3543_ConcatSP[7224,7232]; 1337_ConcatSP[978,986]; 1393_ConcatSP[1664,1672]; 5484_ConcatSP[5542,5550]; 4100_ConcatSP[5800,5808]; 4811_ConcatSP[3166,3174]
1055698F	1055698F_CRC_200323_1.mgf	4256	11.35	420.894	420.893	2.04327	3	SPDRKQSRSSL		11	11.51	1055698f-PP_6873_ENSG00000135631_ENST00000258098_ENSP00000258098[538,548]; 1055698f-PP_6872_ENSG00000135631_ENST00000486777_ENSP00000489752[1209,1219]
1055698F	1055698F_CRC_200323_1.mgf	4324	11.4368	363.209	363.208	2.00987	3	KPSEERKTI		9	16.46	1055698f-PP_32377_ENSG00000150347_ENST00000309334_ENSP00000308862[518,526]; 1055698f-PP_32376_ENSG00000150347_ENST00000279873_ENSP00000279873[761,769]
1055698F	1055698F_CRC_200323_1.mgf	4412	11.5508	503.776	503.775	1.54831	2	AVYGKAQNR		9	24.82	1055698f-PP_28166_ENSG00000104324_ENST00000220763_ENSP00000220763[54,62]; 1055698f-PP_28167_ENSG00000104324_ENST00000519900_ENSP00000431024[54,62]
1055698F	1055698F_CRC_200323_1.mgf	4414	11.5531	451.769	451.769	1.10676	2	APAKKSTSL		9	26.07	1055698f-PP_6197_ENSG00000115808_ENST00000379213_ENSP00000368513[447,455]; 1055698f-PP_6196_ENSG00000115808_ENST00000263918_ENSP00000263918[496,504]
1055698F	1055698F_CRC_200323_1.mgf	4418	11.5579	385.872	385.872	0.518306	3	RPQKHQNTF		9	18.93	1055698f-PP_29883_ENSG00000155621_ENST00000377031_ENSP00000366230[12,20]; 1055698f-PP_29884_ENSG00000155621_ENST00000377031_ENSP00000366230[12,20]; 1055698f-PP_29880_ENSG00000155621_ENST00000479413_ENSP00000433086[12,20]; 1055698f-PP_29885_ENSG00000155621_ENST00000473252_ENSP00000434838[12,20]; 1055698f-PP_29887_ENSG00000155621_ENST00000486911_ENSP00000431527[12,20]; 1055698f-PP_29886_ENSG0000015…
1055698F	1055698F_CRC_200323_1.mgf	4477	11.6344	355.534	355.533	2.86893	3	RTTSWAKSK		9	32.26	1055698f-PP_15776_ENSG00000109265_ENST00000541073_ENSP00000444006[15,23]; 1055698f-PP_15774_ENSG00000109265_ENST00000541073_ENSP00000444006[15,23]; 1055698f-PP_15775_ENSG00000109265_ENST00000541073_ENSP00000444006[15,23]
1055698F	1055698F_CRC_200323_1.mgf	4479	11.6367	360.201	360.202	-4.05328	3	KMDAKTTVGK		10	10.26	1055698f-PP_2462_ENSG00000137942_ENST00000370253_ENSP00000359275[308,317]; 1055698f-PP_2461_ENSG00000137942_ENST00000260506_ENSP00000260506[308,317]; 1055698f-PP_2460_ENSG00000137942_ENST00000271234_ENSP00000271234[308,317]
1055698F	1055698F_CRC_200323_1.mgf	4551	11.7283	362.577	362.577	1.84789	3	RTKKVGIVGK		10	33.8	1055698f-PP_9828_ENSG00000197756_ENST00000420712_ENSP00000410080[4,13]; 1055698f-PP_9826_ENSG00000197756_ENST00000600880_ENSP00000470348[4,13]; 1055698f-PP_9827_ENSG00000197756_ENST00000446558_ENSP00000388690[4,13]; 1055698f-PP_9825_ENSG00000197756_ENST00000491306_ENSP00000418082[4,13]
1055698F	1055698F_CRC_200323_1.mgf	4552	11.7294	434.767	434.766	1.97807	2	KPAPKVSAA		9	14.82	1055698f-PP_663_ENSG00000127483_ENST00000375003_ENSP00000364142[326,334]; 1055698f-PP_662_ENSG00000127483_ENST00000312239_ENSP00000312625[478,486]
1055698F	1055698F_CRC_200323_1.mgf	4559	11.7376	393.216	393.216	1.85649	3	RVFKEENQK		9	28.93	1055698f-PP_22869_ENSG00000029363_ENST00000353331_ENSP00000229446[671,679]; 1055698f-PP_22870_ENSG00000029363_ENST00000527536_ENSP00000435441[673,681]; 1055698f-PP_22871_ENSG00000029363_ENST00000527613_ENSP00000436216[673,681]; 1055698f-PP_22873_ENSG00000029363_ENST00000527759_ENSP00000434826[671,679]; 1055698f-PP_22868_ENSG00000029363_ENST00000531224_ENSP00000435210[673,681]; 1055698f-PP_22872_E…
1055698F	1055698F_CRC_200323_1.mgf	4582	11.7682	523.279	523.279	1.52882	2	RGNSQRSQL		9	20.72	1055698f-PP_19720_ENSG00000146066_ENST00000274787_ENSP00000274787[69,77]
1055698F	1055698F_CRC_200323_1.mgf	4586	11.7728	473.26	473.259	1.64815	2	AASKERNGL		9	11.94	1055698f-PP_20521_ENSG00000184357_ENST00000331442_ENSP00000330074[52,60]
1055698F	1055698F_CRC_200323_1.mgf	4619	11.8151	429.757	429.756	2.16402	2	APGKKTSGL		9	30.79	1055698f-PP_48236_ENSG00000185787_ENST00000558502_ENSP00000452808[5,13]; 1055698f-PP_48231_ENSG00000185787_ENST00000426013_ENSP00000408880[93,101]; 1055698f-PP_48230_ENSG00000185787_ENST00000379535_ENSP00000368850[118,126]; 1055698f-PP_48232_ENSG00000185787_ENST00000331268_ENSP00000331310[132,140]; 1055698f-PP_48237_ENSG00000185787_ENST00000559158_ENSP00000453432[5,13]; 1055698f-PP_48235_ENSG0000…
1055698F	1055698F_CRC_200323_1.mgf	4625	11.8221	363.851	363.85	2.47355	3	SVSNMVHTAK	Oxidation-M5	10	20.17	1055698f-PP_8557_ENSG00000115839_ENST00000539493_ENSP00000444306[335,344]; 1055698f-PP_8554_ENSG00000115839_ENST00000264158_ENSP00000264158[379,388]; 1055698f-PP_8555_ENSG00000115839_ENST00000442034_ENSP00000411418[379,388]
1055698F	1055698F_CRC_200323_1.mgf	4641	11.841	463.229	463.228	2.37464	2	QPQDGRAGP		9	14.38	1055698f-PP_48886_ENSG00000187535_ENST00000426508_ENSP00000406012[680,688]; 1055698f-PP_48887_ENSG00000187535_ENST00000426508_ENSP00000406012[680,688]
1055698F	1055698F_CRC_200323_1.mgf	4654	11.8605	464.236	464.236	1.61556	2	QPSSNRAAP		9	17.89	1055698f-PP_41497_ENSG00000110931_ENST00000446440_ENSP00000388273[8,16]; 1055698f-PP_41498_ENSG00000110931_ENST00000446440_ENSP00000388273[8,16]; 1055698f-PP_41489_ENSG00000110931_ENST00000538733_ENSP00000445944[8,16]; 1055698f-PP_41488_ENSG00000110931_ENST00000538733_ENSP00000445944[8,16]; 1055698f-PP_41499_ENSG00000110931_ENST00000392473_ENSP00000376265[8,16]; 1055698f-PP_41500_ENSG00000110931_…
1055698F	1055698F_CRC_200323_1.mgf	4657	11.864	392.21	392.209	1.83576	2	SPAGPGRAA		9	11.03	1055698f-PP_68_ENSG00000175756_ENST00000338370_ENSP00000342676|1055698f-PP_69_ENSG00000175756_ENST00000338338_ENSP00000340656|1055698f-PP_70_ENSG00000175756_ENST00000321751_ENSP00000319778|1055698f-PP_71_ENSG00000175756_ENST00000378853_ENSP00000368130[41,49]
1055698F	1055698F_CRC_200323_1.mgf	4684	11.8993	399.217	399.217	1.17731	2	APRSGAPAA		9	19.47	1055698f-PP_31352_ENSG00000054148_ENST00000371661_ENSP00000360724[30,38]; 1055698f-PP_31353_ENSG00000054148_ENST00000247665_ENSP00000247665[30,38]
1055698F	1055698F_CRC_200323_1.mgf	4685	11.9004	365.202	365.2	3.75137	3	RPAETNLRH		9	23.48	1055698f-PP_4383_ENSG00000135821_ENST00000331872_ENSP00000356537|1055698f-PP_4384_ENSG00000135821_ENST00000311223_ENSP00000307900|1055698f-PP_4385_ENSG00000135821_ENST00000417584_ENSP00000398320|1055698f-PP_4386_ENSG00000135821_ENST00000339526_ENSP000003.[107,115]; 1451_ConcatSP[2679,2687]
1055698F	1055698F_CRC_200323_1.mgf	4715	11.9393	558.295	558.294	1.6837	2	NPSKNREATV		10	26.22	1055698f-PP_66930_ENSG00000101849_ENST00000424279_ENSP00000394097[135,144]; 1055698f-PP_66931_ENSG00000101849_ENST00000407597_ENSP00000385988|1055698f-PP_66932_ENSG00000101849_ENST00000217964_ENSP00000217964[186,195]
1055698F	1055698F_CRC_200323_1.mgf	4718	11.9428	492.772	492.772	1.13643	2	AVTKYTSSK		9	30.58	1055698f-PP_3078_ENSG00000203814_ENST00000369167_ENSP00000358164[118,126]; 1055698f-PP_20510_ENSG00000185130_ENST00000377401_ENSP00000366618[118,126]; 1055698f-PP_20432_ENSG00000275713_ENST00000619466_ENSP00000479169[118,126]; 1055698f-PP_20417_ENSG00000158373_ENST00000377777_ENSP00000367008|1055698f-PP_20418_ENSG00000158373_ENST00000289316_ENSP00000289316[118,126]; 1055698f-PP_20411_ENSG00000180…
1055698F	1055698F_CRC_200323_1.mgf	4781	12.0247	506.302	506.301	2.6269	2	APRKKSPDL		9	11.01	1055698f-PP_59322_ENSG00000131351_ENST00000448593_ENSP00000395298[133,141]; 1055698f-PP_59321_ENSG00000131351_ENST00000253669_ENSP00000253669[134,142]
1055698F	1055698F_CRC_200323_1.mgf	4782	12.0259	417.223	417.222	1.74967	2	TPSSGKSAV		9	31.61	1055698f-PP_45550_ENSG00000211895_ENST00000390547_ENSP00000374989[163,171]; 1055698f-PP_45549_ENSG00000211895_ENST00000390547_ENSP00000374989[163,171]; 1055698f-PP_45544_ENSG00000211890_ENST00000390539_ENSP00000374981[150,158]; 6672_ConcatSP[5415,5423]; 756_ConcatSP[2803,2811]; 124_ConcatSP[9244,9252]; 533_ConcatSP[5553,5561]
1055698F	1055698F_CRC_200323_1.mgf	4790	12.0352	359.549	359.548	1.66876	3	KTIDASVSKK		10	27.51	1055698f-PP_38623_ENSG00000171681_ENST00000536444_ENSP00000445955[937,946]; 1055698f-PP_38621_ENSG00000171681_ENST00000261168_ENSP00000261168[938,947]; 1055698f-PP_38625_ENSG00000171681_ENST00000544627_ENSP00000440440[946,955]; 1055698f-PP_38622_ENSG00000171681_ENST00000543189_ENSP00000443179[937,946]
1055698F	1055698F_CRC_200323_1.mgf	4814	12.0669	358.893	358.892	1.95044	3	RTKAVGTITK		10	11.59	1055698f-PP_66347_ENSG00000100226_ENST00000458073_ENSP00000388147[141,150]; 1055698f-PP_66344_ENSG00000100226_ENST00000216044_ENSP00000216044[563,572]
1055698F	1055698F_CRC_200323_1.mgf	4818	12.0716	380.857	380.856	1.44411	3	RTYSHGTYR		9	31.9	1055698f-PP_24770_ENSG00000187257_ENST00000334955_ENSP00000334040[451,459]; 1055698f-PP_24771_ENSG00000187257_ENST00000445288_ENSP00000393888[181,189]
1055698F	1055698F_CRC_200323_1.mgf	4873	12.1432	362.183	362.182	2.09839	3	RPSHDSRVM		9	10.36	1055698f-PP_26618_ENSG00000104728_ENST00000522435_ENSP00000427768[329,337]; 1055698f-PP_26617_ENSG00000104728_ENST00000520359_ENSP00000427909[618,626]; 1055698f-PP_26616_ENSG00000104728_ENST00000349830_ENSP00000340297[656,664]; 1055698f-PP_26619_ENSG00000104728_ENST00000398564_ENSP00000381571[681,689]
1055698F	1055698F_CRC_200323_1.mgf	4876	12.1468	496.272	496.271	2.41803	2	ATARVMTNK		9	28.62	1055698f-PP_66134_ENSG00000100320_ENST00000473487_ENSP00000475142[165,173]; 1055698f-PP_66129_ENSG00000100320_ENST00000262829_ENSP00000262829[167,175]; 1055698f-PP_66126_ENSG00000100320_ENST00000405409_ENSP00000384944[186,194]; 1055698f-PP_66127_ENSG00000100320_ENST00000414461_ENSP00000407855[185,193]; 1055698f-PP_66130_ENSG00000100320_ENST00000359369_ENSP00000352328[165,173]; 1055698f-PP_66131_E…
1055698F	1055698F_CRC_200323_1.mgf	4879	12.1503	478.78	478.78	1.25319	2	KPRPSAVTT		9	11.93	1055698f-PP_11691_ENSG00000213689_ENST00000456089_ENSP00000411331[103,111]; 1055698f-PP_11692_ENSG00000213689_ENST00000629913_ENSP00000486444[242,250]; 1055698f-PP_11690_ENSG00000213689_ENST00000625293_ENSP00000486676[297,305]
1055698F	1055698F_CRC_200323_1.mgf	4888	12.161	457.241	457.24	0.874813	2	SPTSHKGSL		9	23.48	1055698f-PP_46739_ENSG00000128731_ENST00000261609_ENSP00000261609[414,422]
1055698F	1055698F_CRC_200323_1.mgf	4910	12.1903	525.291	525.29	0.380742	2	KAFQATQQK		9	32.5	1055698f-PP_16799_ENSG00000145391_ENST00000274031_ENSP00000274031[358,366]
1055698F	1055698F_CRC_200323_1.mgf	4935	12.2195	402.217	402.216	1.49173	2	SVSPASAGK		9	17.4	1055698f-PP_28173_ENSG00000147649_ENST00000519934_ENSP00000428168[283,291]; 1055698f-PP_28174_ENSG00000147649_ENST00000519934_ENSP00000428168[283,291]; 1055698f-PP_28172_ENSG00000147649_ENST00000519934_ENSP00000428168[283,291]; 1055698f-PP_28170_ENSG00000147649_ENST00000336273_ENSP00000338235[306,314]; 1055698f-PP_28169_ENSG00000147649_ENST00000336273_ENSP00000338235[306,314]; 1055698f-PP_28171_E…
1055698F	1055698F_CRC_200323_1.mgf	4956	12.2477	427.728	427.728	1.77683	2	APQGSRAAP		9	16.14	1055698f-PP_39826_ENSG00000170473_ENST00000398213_ENSP00000381271[126,134]; 1055698f-PP_39825_ENSG00000170473_ENST00000408946_ENSP00000386156[127,135]
1055698F	1055698F_CRC_200323_1.mgf	5024	12.3345	395.232	395.231	1.01207	3	RVAEKEPINK		10	22.78	1055698f-PP_52127_ENSG00000159842_ENST00000571797_ENSP00000461795[105,114]; 1055698f-PP_52128_ENSG00000159842_ENST00000543210_ENSP00000445198[232,241]
1055698F	1055698F_CRC_200323_1.mgf	5112	12.4484	351.862	351.861	2.33047	3	KTDFTRTGK		9	21.87	1055698f-PP_11531_ENSG00000211456_ENST00000418611_ENSP00000396387[353,361]; 1055698f-PP_11530_ENSG00000211456_ENST00000418611_ENSP00000396387[353,361]; 1055698f-PP_11532_ENSG00000211456_ENST00000389061_ENSP00000373713[456,464]; 1055698f-PP_11533_ENSG00000211456_ENST00000389061_ENSP00000373713[456,464]
1055698F	1055698F_CRC_200323_1.mgf	5116	12.453	378.885	378.884	1.26688	3	RIYPSKTNR		9	30.04	1055698f-PP_54139_ENSG00000171475_ENST00000323571_ENSP00000320924|1055698f-PP_54141_ENSG00000171475_ENST00000585043_ENSP00000462826|1055698f-PP_54142_ENSG00000171475_ENST00000583130_ENSP00000462350[419,427]
1055698F	1055698F_CRC_200323_1.mgf	5189	12.546	474.262	474.261	1.81335	2	IVNASTTNK		9	13.35	1055698f-PP_23198_ENSG00000078269_ENST00000638626_ENSP00000492369[359,367]; 1055698f-PP_23199_ENSG00000078269_ENST00000638626_ENSP00000492369[359,367]; 1055698f-PP_23195_ENSG00000078269_ENST00000355585_ENSP00000347792[596,604]; 1055698f-PP_23194_ENSG00000078269_ENST00000355585_ENSP00000347792[596,604]; 1055698f-PP_23196_ENSG00000078269_ENST00000640338_ENSP00000492532[596,604]
1055698F	1055698F_CRC_200323_1.mgf	5191	12.5484	456.239	456.238	2.45486	2	APGRHSSSL		9	23.88	1055698f-PP_11586_ENSG00000160796_ENST00000450053_ENSP00000415034[1401,1409]; 1055698f-PP_11587_ENSG00000160796_ENST00000416683_ENSP00000410405[688,696]
1055698F	1055698F_CRC_200323_1.mgf	5209	12.569	409.243	409.243	1.46612	2	SPKASSKL		8	22.82	1055698f-PP_15512_ENSG00000035928_ENST00000349703_ENSP00000261424[312,319]; 1055698f-PP_15513_ENSG00000035928_ENST00000381897_ENSP00000371321[312,319]; 1055698f-PP_15516_ENSG00000035928_ENST00000639695_ENSP00000491208[199,206]
1055698F	1055698F_CRC_200323_1.mgf	5250	12.6249	498.262	498.261	1.80628	2	KTFQDGATK		9	15.44	1055698f-PP_11232_ENSG00000163539_ENST00000461133_ENSP00000419305[844,852]; 1055698f-PP_11231_ENSG00000163539_ENST00000480013_ENSP00000417518[864,872]; 1055698f-PP_11234_ENSG00000163539_ENST00000635664_ENSP00000489023[875,883]; 1055698f-PP_11229_ENSG00000163539_ENST00000468888_ENSP00000419974[1085,1093]; 1055698f-PP_11230_ENSG00000163539_ENST00000359576_ENSP00000352581[1086,1094]; 1055698f-PP_112…
1055698F	1055698F_CRC_200323_1.mgf	5321	12.7153	522.26	522.259	1.91476	2	RPSQPTQET		9	30.24	1055698f-PP_2995_ENSG00000265972_ENST00000582401_ENSP00000462521[131,139]; 1055698f-PP_2996_ENSG00000265972_ENST00000425134_ENSP00000396322[76,84]; 6838_ConcatSP[6170,6178]; 3481_ConcatSP[3436,3444]; 6779_ConcatSP[8912,8920]
1055698F	1055698F_CRC_200323_1.mgf	5323	12.7219	470.297	470.296	1.8499	2	GPRKGGRVI		9	15.67	1055698f-PP_59054_ENSG00000104979_ENST00000588858_ENSP00000466736[14,22]; 1055698f-PP_59055_ENSG00000104979_ENST00000588858_ENSP00000466736[14,22]; 1055698f-PP_59051_ENSG00000104979_ENST00000588234_ENSP00000465432[28,36]; 1055698f-PP_59050_ENSG00000104979_ENST00000588234_ENSP00000465432[28,36]
1055698F	1055698F_CRC_200323_1.mgf	5324	12.7232	358.216	358.215	2.45663	3	RSQKPVMVK		9	32.36	1055698f-PP_62337_ENSG00000108107_ENST00000344063_ENSP00000342787|1055698f-PP_62342_ENSG00000108107_ENST00000559463_ENSP00000453319[119,127]; 4335_ConcatSP[1186,1194]
1055698F	1055698F_CRC_200323_1.mgf	5337	12.7384	555.307	555.307	0.180081	2	HPKETTRQL		9	18.86	1055698f-PP_31488_ENSG00000015171_ENST00000381604_ENSP00000371017[8,16]; 1055698f-PP_31491_ENSG00000015171_ENST00000403354_ENSP00000385484[48,56]; 1055698f-PP_31492_ENSG00000015171_ENST00000381607_ENSP00000371020[48,56]; 1055698f-PP_31489_ENSG00000015171_ENST00000509513_ENSP00000424205[48,56]; 1055698f-PP_31493_ENSG00000015171_ENST00000402736_ENSP00000386010[48,56]; 1055698f-PP_31494_ENSG00000015…
1055698F	1055698F_CRC_200323_1.mgf	5361	12.7702	388.539	388.539	1.28687	3	QPSSSSSKRSL		11	35.24	1055698f-PP_55676_ENSG00000179604_ENST00000335793_ENSP00000338258[68,78]; 1055698f-PP_55678_ENSG00000179604_ENST00000580315_ENSP00000462231[68,78]
1055698F	1055698F_CRC_200323_1.mgf	5387	12.8042	368.532	368.532	1.84516	3	RAEKDRESL		9	13.42	1055698f-PP_33444_ENSG00000107581_ENST00000369144_ENSP00000358140|1055698f-PP_33445_ENSG00000107581_ENST00000541549_ENSP00000438178[1357,1365]
1055698F	1055698F_CRC_200323_1.mgf	5389	12.8065	365.205	365.205	1.75244	3	VINSKNQYK		9	21	1055698f-PP_43049_ENSG00000092201_ENST00000216297_ENSP00000216297[362,370]
1055698F	1055698F_CRC_200323_1.mgf	5426	12.8536	559.314	559.314	0.536371	2	KIIENNTASK		10	25.32	1055698f-PP_17078_ENSG00000137628_ENST00000393743_ENSP00000377344[943,952]
1055698F	1055698F_CRC_200323_1.mgf	5452	12.8834	372.213	372.212	1.88065	3	RPKEDTQKL		9	17.51	1055698f-PP_53177_ENSG00000154803_ENST00000285071_ENSP00000285071[527,535]
1055698F	1055698F_CRC_200323_1.mgf	5453	12.8888	511.252	511.251	1.81907	2	GSYVTHETK		9	29.9	1055698f-PP_41423_ENSG00000088986_ENST00000392509_ENSP00000376297|1055698f-PP_41425_ENSG00000088986_ENST00000242577_ENSP00000242577|1055698f-PP_41426_ENSG00000088986_ENST00000392508_ENSP00000376296|1055698f-PP_41428_ENSG00000088986_ENST00000549989_ENSP00.[63,71]; 1055698f-PP_55172_ENSG00000264364_ENST00000579991_ENSP00000477310[63,71]
1055698F	1055698F_CRC_200323_1.mgf	5524	12.98	488.77	488.769	1.49355	2	TPSSKSKEL		9	26.1	1055698f-PP_29993_ENSG00000106829_ENST00000265284_ENSP00000265284[277,285]; 1055698f-PP_29988_ENSG00000106829_ENST00000376552_ENSP00000365735[302,310]; 1055698f-PP_29992_ENSG00000106829_ENST00000376537_ENSP00000365720[302,310]; 1055698f-PP_29998_ENSG00000106829_ENST00000417836_ENSP00000400334[34,42]; 1055698f-PP_29997_ENSG00000106829_ENST00000496114_ENSP00000417102[92,100]
1055698F	1055698F_CRC_200323_1.mgf	5526	12.9823	525.807	525.806	0.494479	2	SVFKSARQK		9	16.8	1055698f-PP_29208_ENSG00000080503_ENST00000450198_ENSP00000392081[1421,1429]; 1055698f-PP_29207_ENSG00000080503_ENST00000450198_ENSP00000392081[1421,1429]; 1055698f-PP_29206_ENSG00000080503_ENST00000357248_ENSP00000349788|1055698f-PP_29217_ENSG00000080503_ENST00000382194_ENSP00000371629[1479,1487]; 1055698f-PP_29205_ENSG00000080503_ENST00000357248_ENSP00000349788|1055698f-PP_29216_ENSG00000080503…
1055698F	1055698F_CRC_200323_1.mgf	5544	13.0035	376.707	376.706	1.06184	2	APRPASGP		8	16.9	1055698f-PP_51984_ENSG00000167526_ENST00000452368_ENSP00000438959[47,54]; 1055698f-PP_51980_ENSG00000167526_ENST00000311528_ENSP00000307889|1055698f-PP_51982_ENSG00000167526_ENST00000567815_ENSP00000455009|1055698f-PP_51986_ENSG00000167526_ENST00000393099_ENSP00000376811[47,54]; 1055698f-PP_51985_ENSG00000167526_ENST00000467736_ENSP00000464612[47,54]; 3745_ConcatSP[8550,8557]
1055698F	1055698F_CRC_200323_1.mgf	5558	13.0199	475.295	475.295	0.547029	2	KPAPAKPVAA		10	28.19	1055698f-PP_10410_ENSG00000163359_ENST00000347401_ENSP00000315609[2303,2312]; 1055698f-PP_10405_ENSG00000163359_ENST00000472056_ENSP00000418285[2304,2313]; 1055698f-PP_10400_ENSG00000163359_ENST00000353578_ENSP00000315873[2705,2714]; 1055698f-PP_10395_ENSG00000163359_ENST00000295550_ENSP00000295550[2911,2920]; 1055698f-PP_10406_ENSG00000163359_ENST00000347401_ENSP00000315609[2303,2312]; 1055698f-…
1055698F	1055698F_CRC_200323_1.mgf	5564	13.0304	483.772	483.772	0.888849	2	APLHKSQSV		9	28.18	1055698f-PP_9839_ENSG00000079308_ENST00000171887_ENSP00000171887[726,734]; 1055698f-PP_9840_ENSG00000079308_ENST00000171887_ENSP00000171887[726,734]; 1055698f-PP_9838_ENSG00000079308_ENST00000171887_ENSP00000171887[726,734]
1055698F	1055698F_CRC_200323_1.mgf	5565	13.0316	436.23	436.23	1.87974	2	SPASPTSPK		9	15.11	2341_ConcatSP[1112,1120]; 1793_ConcatSP[6440,6448]; 6956_ConcatSP[450,458]; 3248_ConcatSP[6724,6732]; 6252_ConcatSP[6679,6687]
1055698F	1055698F_CRC_200323_1.mgf	5567	13.0339	368.901	368.901	1.03009	3	KTAIPYKRK		9	18.8	1055698f-PP_8827_ENSG00000248672_ENST00000504764_ENSP00000423463[1795,1803]; 1055698f-PP_8825_ENSG00000241399_ENST00000553424_ENSP00000451446[117,125]; 1055698f-PP_8826_ENSG00000241399_ENST00000259053_ENSP00000259053[154,162]
1055698F	1055698F_CRC_200323_1.mgf	5597	13.0726	383.208	383.207	1.04382	3	RPRSGGARGSF		11	22.29	1055698f-PP_61379_ENSG00000130748_ENST00000253047_ENSP00000253047[27,37]
1055698F	1055698F_CRC_200323_1.mgf	5635	13.1209	376.892	376.891	2.12263	3	RLNSKQLNR		9	23.06	1055698f-PP_30329_ENSG00000136891_ENST00000374902_ENSP00000364037[473,481]; 1055698f-PP_30330_ENSG00000136891_ENST00000429235_ENSP00000399872[118,126]
1055698F	1055698F_CRC_200323_1.mgf	5640	13.1269	460.229	460.228	2.39012	2	TPRSEGSSV		9	10.52	1055698f-PP_35080_ENSG00000180210_ENST00000530231_ENSP00000433907[196,204]
1055698F	1055698F_CRC_200323_1.mgf	5674	13.1702	499.822	499.821	1.52054	2	KPKATAKAAL		10	12.4	1055698f-PP_33207_ENSG00000166197_ENST00000605788_ENSP00000474710[446,455]; 1055698f-PP_33208_ENSG00000166197_ENST00000488254_ENSP00000475080[447,456]; 1055698f-PP_33212_ENSG00000166197_ENST00000370007_ENSP00000359024[454,463]; 1055698f-PP_33206_ENSG00000166197_ENST00000405356_ENSP00000385410[456,465]
1055698F	1055698F_CRC_200323_1.mgf	5679	13.1761	385.871	385.871	1.14028	3	RPDNRDNRL		9	16.41	1055698f-PP_44586_ENSG00000119596_ENST00000325680_ENSP00000324463[1002,1010]; 1055698f-PP_44587_ENSG00000119596_ENST00000549293_ENSP00000449860[555,563]
1055698F	1055698F_CRC_200323_1.mgf	5693	13.1968	465.268	465.267	1.28958	2	RVRGVNASA		9	11.45	1055698f-PP_6499_ENSG00000115306_ENST00000356805_ENSP00000349259[583,591]; 1055698f-PP_6498_ENSG00000115306_ENST00000356805_ENSP00000349259[583,591]; 1055698f-PP_6501_ENSG00000115306_ENST00000615901_ENSP00000479037[583,591]; 1055698f-PP_6500_ENSG00000115306_ENST00000615901_ENSP00000479037[583,591]; 1055698f-PP_6502_ENSG00000115306_ENST00000333896_ENSP00000334156[570,578]; 1055698f-PP_6503_ENSG000…
1055698F	1055698F_CRC_200323_1.mgf	5694	13.1979	463.259	463.259	1.07931	2	AVATNQPPK		9	16.03	1055698f-PP_51518_ENSG00000050820_ENST00000542031_ENSP00000440415[766,774]; 1055698f-PP_51519_ENSG00000050820_ENST00000542031_ENSP00000440415[766,774]; 1055698f-PP_51512_ENSG00000050820_ENST00000162330_ENSP00000162330[768,776]; 1055698f-PP_51515_ENSG00000050820_ENST00000538440_ENSP00000443841[768,776]; 1055698f-PP_51513_ENSG00000050820_ENST00000162330_ENSP00000162330[768,776]; 1055698f-PP_51514_E…
1055698F	1055698F_CRC_200323_1.mgf	5703	13.2085	532.846	532.845	1.3137	2	SLYAKVKKK		9	24.8	1055698f-PP_9839_ENSG00000079308_ENST00000171887_ENSP00000171887[364,372]; 1055698f-PP_9840_ENSG00000079308_ENST00000171887_ENSP00000171887[364,372]; 1055698f-PP_9838_ENSG00000079308_ENST00000171887_ENSP00000171887[364,372]; 1055698f-PP_9844_ENSG00000079308_ENST00000446903_ENSP00000405460[489,497]
1055698F	1055698F_CRC_200323_1.mgf	5718	13.2305	361.838	361.837	2.57022	3	RPHHDSSTF		9	24.47	1055698f-PP_25385_ENSG00000106397_ENST00000454310_ENSP00000407555[190,198]; 1055698f-PP_25386_ENSG00000106397_ENST00000223127_ENSP00000223127[665,673]
1055698F	1055698F_CRC_200323_1.mgf	5750	13.2715	401.532	401.532	0.946377	3	RTYDGDGYKK		10	39.46	1055698f-PP_21449_ENSG00000272325_ENST00000607016_ENSP00000476119[10,19]
1055698F	1055698F_CRC_200323_1.mgf	5752	13.2739	380.908	380.907	2.20526	3	RINANRRKL		9	10.14	1055698f-PP_49752_ENSG00000133392_ENST00000576790_ENSP00000458731[1895,1903]; 1055698f-PP_49751_ENSG00000133392_ENST00000576790_ENSP00000458731[1895,1903]; 1055698f-PP_49749_ENSG00000133392_ENST00000452625_ENSP00000407821[1902,1910]; 1055698f-PP_49750_ENSG00000133392_ENST00000452625_ENSP00000407821[1902,1910]; 1055698f-PP_49748_ENSG00000133392_ENST00000396324_ENSP00000379616[1902,1910]; 1055698f-…
1055698F	1055698F_CRC_200323_1.mgf	5753	13.275	537.801	537.801	0.74377	2	AVYKTHVEK		9	32.6	1055698f-PP_37238_ENSG00000196954_ENST00000444739_ENSP00000388566[290,298]; 1055698f-PP_37239_ENSG00000196954_ENST00000393150_ENSP00000376857[234,242]
1055698F	1055698F_CRC_200323_1.mgf	5757	13.2797	450.78	450.779	2.50677	2	SPTKKVAVA		9	27.74	1055698f-PP_10235_ENSG00000115053_ENST00000322723_ENSP00000318195[67,75]; 1055698f-PP_10234_ENSG00000115053_ENST00000322723_ENSP00000318195[67,75]; 1055698f-PP_10236_ENSG00000115053_ENST00000322723_ENSP00000318195[67,75]; 1055698f-PP_10241_ENSG00000115053_ENST00000436894_ENSP00000401322[51,59]; 1055698f-PP_10240_ENSG00000115053_ENST00000453992_ENSP00000413775[51,59]; 1055698f-PP_10239_ENSG0000011…
1055698F	1055698F_CRC_200323_1.mgf	5775	13.3044	508.804	508.804	0.982697	2	VVHGKVLQH		9	31.29	1055698f-PP_35197_ENSG00000109919_ENST00000302503_ENSP00000303222[86,94]; 1055698f-PP_35198_ENSG00000109919_ENST00000302503_ENSP00000303222[86,94]
1055698F	1055698F_CRC_200323_1.mgf	5812	13.3514	471.275	471.274	1.65509	2	SQGPISKPK		9	14.45	1055698f-PP_21328_ENSG00000204256_ENST00000607833_ENSP00000475691[538,546]; 1055698f-PP_21327_ENSG00000204256_ENST00000607833_ENSP00000475691[538,546]; 1055698f-PP_21331_ENSG00000204256_ENST00000449085_ENSP00000409145[491,499]; 1055698f-PP_21329_ENSG00000204256_ENST00000449025_ENSP00000409613[543,551]; 1055698f-PP_21330_ENSG00000204256_ENST00000449025_ENSP00000409613[543,551]
1055698F	1055698F_CRC_200323_1.mgf	5825	13.3667	512.247	512.246	1.8741	2	APHSSSTSHL		10	11.18	1055698f-PP_39982_ENSG00000076108_ENST00000379441_ENSP00000368754[73,82]; 1055698f-PP_39985_ENSG00000076108_ENST00000549884_ENSP00000447941[71,80]; 1055698f-PP_39983_ENSG00000076108_ENST00000551812_ENSP00000446880[73,82]; 1055698f-PP_39989_ENSG00000076108_ENST00000549506_ENSP00000447248[71,80]; 1055698f-PP_39988_ENSG00000076108_ENST00000546695_ENSP00000449496[71,80]
1055698F	1055698F_CRC_200323_1.mgf	5844	13.3934	381.846	381.845	1.8332	3	APASSHERASM		11	28.78	1055698f-PP_30419_ENSG00000241978_ENST00000259318_ENSP00000259318[298,308]; 1055698f-PP_30420_ENSG00000241978_ENST00000259318_ENSP00000259318[298,308]; 1055698f-PP_30417_ENSG00000241978_ENST00000374525_ENSP00000363649[387,397]; 1055698f-PP_30418_ENSG00000241978_ENST00000374525_ENSP00000363649[387,397]; 1055698f-PP_30415_ENSG00000157654_ENST00000374530_ENSP00000363654[529,539]; 1055698f-PP_30414_E…
1055698F	1055698F_CRC_200323_1.mgf	5848	13.3981	479.741	479.741	0.708716	2	APSQGHKSF		9	22.15	1055698f-PP_54667_ENSG00000225190_ENST00000430334_ENSP00000389913[510,518]
1055698F	1055698F_CRC_200323_1.mgf	5850	13.4004	389.72	389.72	1.43693	2	GPHRAGAL		8	15.19	1055698f-PP_62827_ENSG00000132622_ENST00000399701_ENSP00000382608[313,320]; 1055698f-PP_62826_ENSG00000132622_ENST00000254963_ENSP00000254963[399,406]
1055698F	1055698F_CRC_200323_1.mgf	5881	13.4403	484.774	484.774	0.474448	2	AVTKYTSAK		9	32.99	1055698f-PP_64227_ENSG00000274559_ENST00000464664_ENSP00000491341|1055698f-PP_64713_ENSG00000234289_ENST00000599962_ENSP00000481622[118,126]; 1055698f-PP_20499_ENSG00000197903_ENST00000356950_ENSP00000349430[118,126]; 1055698f-PP_20494_ENSG00000124635_ENST00000607124_ENSP00000476136|1055698f-PP_20496_ENSG00000124635_ENST00000339812_ENSP00000342886[118,126]
1055698F	1055698F_CRC_200323_1.mgf	5886	13.4461	352.562	352.561	2.26911	3	RQKQGVVLK		9	16.45	1055698f-PP_6202_ENSG00000055332_ENST00000233057_ENSP00000233057|1055698f-PP_6203_ENSG00000055332_ENST00000395127_ENSP00000378559[18,26]; 1055698f-PP_6204_ENSG00000055332_ENST00000405334_ENSP00000385014[18,26]; 1055698f-PP_6205_ENSG00000055332_ENST00000390013_ENSP00000374663[18,26]
1055698F	1055698F_CRC_200323_1.mgf	5899	13.4615	537.32	537.319	0.558327	2	ILDAKTREK		9	21.34	1055698f-PP_59148_ENSG00000099797_ENST00000215567_ENSP00000215567[8,16]; 3547_ConcatSP[3175,3183]
1055698F	1055698F_CRC_200323_1.mgf	5947	13.5255	357.549	357.549	1.28654	3	TVDPNKRLK		9	21.12	1055698f-PP_44870_ENSG00000100784_ENST00000536315_ENSP00000442803[590,598]; 1055698f-PP_44869_ENSG00000100784_ENST00000536315_ENSP00000442803[590,598]; 1055698f-PP_44867_ENSG00000100784_ENST00000614987_ENSP00000479667[669,677]; 1055698f-PP_44868_ENSG00000100784_ENST00000614987_ENSP00000479667[669,677]
1055698F	1055698F_CRC_200323_1.mgf	5955	13.5349	401.227	401.227	1.07171	2	ATAVTPNK		8	11.55	1055698f-PP_13081_ENSG00000144909_ENST00000296220_ENSP00000296220[23,30]
1055698F	1055698F_CRC_200323_1.mgf	5971	13.5528	501.31	501.309	1.75541	2	AVDATLRKK		9	23.77	1055698f-PP_63454_ENSG00000131043_ENST00000320849_ENSP00000313674|1055698f-PP_63456_ENSG00000131043_ENST00000373932_ENSP00000363043[339,347]; 1055698f-PP_63453_ENSG00000131043_ENST00000320849_ENSP00000313674|1055698f-PP_63455_ENSG00000131043_ENST00000373932_ENSP00000363043[339,347]
1055698F	1055698F_CRC_200323_1.mgf	6010	13.6026	361.201	361.2	2.13178	3	RARHTQAEL		9	17.91	1055698f-PP_11809_ENSG00000172037_ENST00000418109_ENSP00000388325|1055698f-PP_11810_ENSG00000172037_ENST00000305544_ENSP00000307156[1455,1463]
1055698F	1055698F_CRC_200323_1.mgf	6028	13.6281	423.559	423.558	1.77071	3	SIYDSKRQSGK		11	27.75	1055698f-PP_3489_ENSG00000160710_ENST00000529168_ENSP00000431794[1079,1089]; 1055698f-PP_3490_ENSG00000160710_ENST00000529168_ENSP00000431794[1079,1089]; 1055698f-PP_3485_ENSG00000160710_ENST00000368474_ENSP00000357459[1110,1120]; 1055698f-PP_3486_ENSG00000160710_ENST00000368474_ENSP00000357459[1110,1120]; 1055698f-PP_3488_ENSG00000160710_ENST00000368471_ENSP00000357456[815,825]; 1055698f-PP_3487…
1055698F	1055698F_CRC_200323_1.mgf	6047	13.6539	494.265	494.264	1.61857	2	RPKGGSGDTL		10	28.32	1055698f-PP_5216_ENSG00000154370_ENST00000493030_ENSP00000473360[331,340]; 1055698f-PP_5217_ENSG00000154370_ENST00000284551_ENSP00000284551[456,465]
1055698F	1055698F_CRC_200323_1.mgf	6064	13.6739	389.892	389.891	2.38528	3	RLESKIREH		9	16.99	1055698f-PP_39588_ENSG00000111057_ENST00000388837_ENSP00000373489|1055698f-PP_39590_ENSG00000111057_ENST00000388835_ENSP00000373487[107,115]; 1055698f-PP_39589_ENSG00000111057_ENST00000550600_ENSP00000447278[107,115]; 4728_ConcatSP[8876,8884]
1055698F	1055698F_CRC_200323_1.mgf	6072	13.6824	424.891	424.89	2.00052	3	APRPDSRHHSL		11	23.33	1055698f-PP_62221_ENSG00000170892_ENST00000456872_ENSP00000408689[74,84]; 1055698f-PP_62222_ENSG00000170892_ENST00000302937_ENSP00000305524|1055698f-PP_62223_ENSG00000170892_ENST00000396383_ENSP00000379667|1055698f-PP_62224_ENSG00000170892_ENST00000396388_ENSP00000379671[71,81]
1055698F	1055698F_CRC_200323_1.mgf	6091	13.709	452.765	452.764	1.25893	2	ASRKSTAAL		9	18.89	1055698f-PP_42800_ENSG00000102606_ENST00000375739_ENSP00000364891[649,657]; 1055698f-PP_42805_ENSG00000102606_ENST00000375736_ENSP00000364888|1055698f-PP_42806_ENSG00000102606_ENST00000426073_ENSP00000397068[521,529]; 1055698f-PP_42804_ENSG00000102606_ENST00000218789_ENSP00000218789[521,529]
1055698F	1055698F_CRC_200323_1.mgf	6153	13.7887	459.78	459.78	0.869982	2	HPKKPGVGV		9	13.91	1055698f-PP_53931_ENSG00000275066_ENST00000616179_ENSP00000482962[192,200]; 1055698f-PP_53932_ENSG00000275066_ENST00000616179_ENSP00000482962[192,200]; 1055698f-PP_53929_ENSG00000275066_ENST00000621136_ENSP00000484529[192,200]; 1055698f-PP_53930_ENSG00000275066_ENST00000621136_ENSP00000484529[192,200]; 1055698f-PP_53933_ENSG00000275066_ENST00000619541_ENSP00000477885[191,199]; 1055698f-PP_53935_E…
1055698F	1055698F_CRC_200323_1.mgf	6159	13.7959	401.212	401.211	1.66994	3	PRPDSRHHSL		10	10.08	1055698f-PP_62221_ENSG00000170892_ENST00000456872_ENSP00000408689[75,84]; 1055698f-PP_62222_ENSG00000170892_ENST00000302937_ENSP00000305524|1055698f-PP_62223_ENSG00000170892_ENST00000396383_ENSP00000379667|1055698f-PP_62224_ENSG00000170892_ENST00000396388_ENSP00000379671[72,81]
1055698F	1055698F_CRC_200323_1.mgf	6178	13.8216	516.269	516.269	0.891009	2	RPKTEAQAM		9	21.8	1055698f-PP_67921_ENSG00000158301_ENST00000543253_ENSP00000437872|1055698f-PP_67922_ENSG00000158301_ENST00000332262_ENSP00000339057[61,69]
1055698F	1055698F_CRC_200323_1.mgf	6202	13.8491	428.754	428.754	1.70261	2	GPAARSGKL		9	21.93	1055698f-PP_46741_ENSG00000034053_ENST00000411764_ENSP00000409312[592,600]
1055698F	1055698F_CRC_200323_1.mgf	6208	13.8605	525.758	525.757	1.33141	2	RPDGHQNNL		9	25.5	1055698f-PP_54772_ENSG00000108424_ENST00000540627_ENSP00000438964[371,379]; 1055698f-PP_54771_ENSG00000108424_ENST00000290158_ENSP00000290158[516,524]; 1055698f-PP_54773_ENSG00000108424_ENST00000582097_ENSP00000463066[329,337]
1055698F	1055698F_CRC_200323_1.mgf	6236	13.8976	384.888	384.888	0.623559	3	STNSHPILRK		10	17.79	1055698f-PP_6462_ENSG00000138081_ENST00000403359_ENSP00000384823[761,770]; 1055698f-PP_6461_ENSG00000138081_ENST00000402508_ENSP00000385398[677,686]
1055698F	1055698F_CRC_200323_1.mgf	6266	13.9364	444.762	444.761	1.01178	2	SPKAGTSKL		9	11.11	1055698f-PP_29486_ENSG00000197579_ENST00000379858_ENSP00000369187[16,24]; 1055698f-PP_29485_ENSG00000197579_ENST00000360538_ENSP00000353735[81,89]
1055698F	1055698F_CRC_200323_1.mgf	6267	13.9376	416.22	416.22	1.75388	2	TPRSNASV		8	13.13	1055698f-PP_48696_ENSG00000129925_ENST00000431232_ENSP00000401338[136,143]
1055698F	1055698F_CRC_200323_1.mgf	6271	13.9423	536.792	536.791	2.23551	2	QPAGEKRSSL		10	24.58	1055698f-PP_62820_ENSG00000088854_ENST00000252032_ENSP00000252032[686,695]
1055698F	1055698F_CRC_200323_1.mgf	6303	13.9833	486.765	486.765	1.33535	2	APRERGSSL		9	20.63	1055698f-PP_63820_ENSG00000124198_ENST00000371917_ENSP00000360985[270,278]
1055698F	1055698F_CRC_200323_1.mgf	6306	13.9868	369.55	369.549	2.59776	3	ALYEAKRQK		9	13.25	1055698f-PP_54966_ENSG00000005884_ENST00000320031_ENSP00000315190[1026,1034]
1055698F	1055698F_CRC_200323_1.mgf	6308	13.9892	467.267	467.267	1.17706	2	GLAKSIHHA		9	21	1055698f-PP_62225_ENSG00000170889_ENST00000302907_ENSP00000302896|1055698f-PP_62229_ENSG00000170889_ENST00000391752_ENSP00000375632|1055698f-PP_62232_ENSG00000170889_ENST00000391753_ENSP00000375633[118,126]; 1055698f-PP_62227_ENSG00000170889_ENST00000626547_ENSP00000485771|1055698f-PP_62228_ENSG00000170889_ENST00000436445_ENSP00000406159|1055698f-PP_62230_ENSG00000170889_ENST00000402367_ENSP00000…
1055698F	1055698F_CRC_200323_1.mgf	6332	14.0166	397.718	397.717	1.81033	2	SPGHRAGL		8	17.57	4762_ConcatSP[4965,4972]; 1055698f-PP_8991_ENSG00000115806_ENST00000234160_ENSP00000234160[26,33]
1055698F	1055698F_CRC_200323_1.mgf	6336	14.0264	493.277	493.275	3.91263	2	GPDTKRAQL		9	10.68	6329_ConcatSP[9424,9432]
1055698F	1055698F_CRC_200323_1.mgf	6372	14.0721	552.799	552.798	0.361796	2	KPASTSGKSEL		11	26.99	1055698f-PP_42594_ENSG00000005810_ENST00000544440_ENSP00000444596|1055698f-PP_42595_ENSG00000005810_ENST00000357337_ENSP00000349892[2686,2696]
1055698F	1055698F_CRC_200323_1.mgf	6373	14.0733	567.811	567.811	0.176115	2	YIKSSPSPQK		10	14.58	1055698f-PP_57877_ENSG00000065000_ENST00000355272_ENSP00000347416[682,691]; 1055698f-PP_57866_ENSG00000065000_ENST00000345016_ENSP00000344055[682,691]; 1055698f-PP_57868_ENSG00000065000_ENST00000345016_ENSP00000344055[682,691]; 1055698f-PP_57867_ENSG00000065000_ENST00000345016_ENSP00000344055[682,691]; 1055698f-PP_57870_ENSG00000065000_ENST00000355272_ENSP00000347416[682,691]; 1055698f-PP_57875_E…
1055698F	1055698F_CRC_200323_1.mgf	6386	14.0884	443.741	443.741	1.44228	2	APAGTRSQV		9	22.37	1055698f-PP_19314_ENSG00000070814_ENST00000394269_ENSP00000377811[283,291]; 1055698f-PP_19315_ENSG00000070814_ENST00000427724_ENSP00000390717[283,291]; 1055698f-PP_19313_ENSG00000070814_ENST00000439160_ENSP00000406888[283,291]; 1055698f-PP_19316_ENSG00000070814_ENST00000513346_ENSP00000427484[283,291]; 1055698f-PP_19310_ENSG00000070814_ENST00000377797_ENSP00000367028[283,291]
1055698F	1055698F_CRC_200323_1.mgf	6420	14.1313	369.872	369.872	0.811091	3	RPHQARETL		9	24.17	1055698f-PP_19483_ENSG00000155868_ENST00000524289_ENSP00000430746[127,135]; 1055698f-PP_19481_ENSG00000155868_ENST00000286317_ENSP00000286317|1055698f-PP_19482_ENSG00000155868_ENST00000420343_ENSP00000401046[127,135]
1055698F	1055698F_CRC_200323_1.mgf	6461	14.187	353.539	353.538	1.7537	3	RAQRVRAAM		9	23.43	1055698f-PP_11381_ENSG00000168036_ENST00000453024_ENSP00000411226[83,91]; 1055698f-PP_11379_ENSG00000168036_ENST00000396183_ENSP00000379486|1055698f-PP_11380_ENSG00000168036_ENST00000349496_ENSP00000344456|1055698f-PP_11382_ENSG00000168036_ENST00000396185_ENSP00000379488[90,98]; 1055698f-PP_11384_ENSG00000168036_ENST00000441708_ENSP00000401599[90,98]; 1055698f-PP_11383_ENSG00000168036_ENST0000045…
1055698F	1055698F_CRC_200323_1.mgf	6513	14.2516	354.875	354.873	3.32513	3	VPESHRKPL		9	10.03	1055698f-PP_49971_ENSG00000140743_ENST00000268383_ENSP00000268383[298,306]
1055698F	1055698F_CRC_200323_1.mgf	6514	14.2527	389.876	389.875	0.769477	3	RTEESVRYK		9	11.73	1055698f-PP_20181_ENSG00000096696_ENST00000379802_ENSP00000369129[1458,1466]
1055698F	1055698F_CRC_200323_1.mgf	6529	14.2739	494.794	494.793	1.81894	2	KTISQAVNK		9	20.35	1055698f-PP_9224_ENSG00000061676_ENST00000361354_ENSP00000355348[635,643]; 1055698f-PP_9225_ENSG00000061676_ENST00000360982_ENSP00000354251[641,649]
1055698F	1055698F_CRC_200323_1.mgf	6535	14.2809	466.775	466.774	1.34969	2	SPTAKTKSL		9	12.06	1055698f-PP_2345_ENSG00000171502_ENST00000370571_ENSP00000359603[14,22]
1055698F	1055698F_CRC_200323_1.mgf	6586	14.3479	358.848	358.847	2.4523	3	RPSYHRQM		8	20.79	1055698f-PP_14220_ENSG00000244405_ENST00000306376_ENSP00000306894[240,247]
1055698F	1055698F_CRC_200323_1.mgf	6587	14.3491	469.739	469.738	1.27731	2	GPREPPQSA		9	21.37	1055698f-PP_35529_ENSG00000149503_ENST00000278849_ENSP00000278849[439,447]; 1055698f-PP_35527_ENSG00000149503_ENST00000394818_ENSP00000378295[439,447]
1055698F	1055698F_CRC_200323_1.mgf	6591	14.3538	471.312	471.311	1.63374	2	GVKKPTKAL		9	11.76	1055698f-PP_38778_ENSG00000060982_ENST00000539780_ENSP00000440827[137,145]; 1055698f-PP_38776_ENSG00000060982_ENST00000538118_ENSP00000440817[173,181]; 1055698f-PP_38775_ENSG00000060982_ENST00000261192_ENSP00000261192[174,182]; 1055698f-PP_38777_ENSG00000060982_ENST00000539282_ENSP00000443459[186,194]
1055698F	1055698F_CRC_200323_1.mgf	6593	14.3563	398.223	398.223	-0.301339	3	RLPQHTPTSR		10	14.31	1055698f-PP_48827_ENSG00000103227_ENST00000262301_ENSP00000262301[195,204]
1055698F	1055698F_CRC_200323_1.mgf	6617	14.3887	372.536	372.535	0.617391	3	RAAENRQGTL		10	27.65	1055698f-PP_24665_ENSG00000158517_ENST00000289473_ENSP00000289473[85,94]
1055698F	1055698F_CRC_200323_1.mgf	6653	14.4351	501.273	501.272	0.51868	2	SPASASRVGGI		11	11.48	1055698f-PP_60165_ENSG00000105254_ENST00000591296_ENSP00000465979[97,107]
1055698F	1055698F_CRC_200323_1.mgf	6655	14.4374	444.252	444.251	1.68824	2	KPRDVSSV		8	25.32	1055698f-PP_6499_ENSG00000115306_ENST00000356805_ENSP00000349259[1939,1946]; 1055698f-PP_6498_ENSG00000115306_ENST00000356805_ENSP00000349259[1939,1946]; 1055698f-PP_6501_ENSG00000115306_ENST00000615901_ENSP00000479037[1941,1948]; 1055698f-PP_6500_ENSG00000115306_ENST00000615901_ENSP00000479037[1941,1948]; 1055698f-PP_6502_ENSG00000115306_ENST00000333896_ENSP00000334156[1926,1933]; 1055698f-PP_65…
1055698F	1055698F_CRC_200323_1.mgf	6686	14.4774	362.893	362.892	2.48007	3	RVLESVQKK		9	26.92	1055698f-PP_59316_ENSG00000127511_ENST00000595541_ENSP00000469740[64,72]; 1055698f-PP_59312_ENSG00000127511_ENST00000248054_ENSP00000248054[474,482]; 1055698f-PP_59314_ENSG00000127511_ENST00000379803_ENSP00000369131[506,514]
1055698F	1055698F_CRC_200323_1.mgf	6689	14.4812	489.286	489.285	2.24818	2	KVTGSLSSAK		10	18.18	1055698f-PP_35501_ENSG00000168496_ENST00000305885_ENSP00000305480[345,354]
1055698F	1055698F_CRC_200323_1.mgf	6693	14.4859	415.884	415.883	1.92362	3	HSNEYVVRNK		10	33.71	1055698f-PP_64560_ENSG00000182670_ENST00000411496_ENSP00000387880[242,251]; 1055698f-PP_64550_ENSG00000182670_ENST00000418766_ENSP00000403943[1087,1096]; 1055698f-PP_64552_ENSG00000182670_ENST00000355666_ENSP00000347889|1055698f-PP_64556_ENSG00000182670_ENST00000399017_ENSP00000381981|1055698f-PP_64558_ENSG00000182670_ENST00000354749_ENSP00000346791[1087,1096]; 1055698f-PP_64551_ENSG00000182670_E…
1055698F	1055698F_CRC_200323_1.mgf	6704	14.4988	474.742	474.741	1.72726	2	SPSTSSRQV		9	19.14	1055698f-PP_4339_ENSG00000143337_ENST00000606911_ENSP00000476687[315,323]; 1055698f-PP_4341_ENSG00000143337_ENST00000606911_ENSP00000476687[315,323]; 1055698f-PP_4340_ENSG00000143337_ENST00000606911_ENSP00000476687[315,323]; 1055698f-PP_4334_ENSG00000143337_ENST00000528443_ENSP00000435365[316,324]; 1055698f-PP_4333_ENSG00000143337_ENST00000528443_ENSP00000435365[316,324]; 1055698f-PP_4335_ENSG000…
1055698F	1055698F_CRC_200323_1.mgf	6728	14.5309	354.865	354.865	1.23991	3	RVSSHLVQH		9	22.77	1055698f-PP_25109_ENSG00000196652_ENST00000326775_ENSP00000322872|1055698f-PP_25110_ENSG00000196652_ENST00000451158_ENSP00000392104|1055698f-PP_25111_ENSG00000196652_ENST00000394170_ENSP00000377725[412,420]
1055698F	1055698F_CRC_200323_1.mgf	6756	14.5673	486.262	486.261	1.35729	2	SVSTQQPPK		9	23.35	1055698f-PP_14284_ENSG00000145012_ENST00000640853_ENSP00000491657|1055698f-PP_14285_ENSG00000145012_ENST00000617246_ENSP00000478901[35,43]; 1055698f-PP_14283_ENSG00000145012_ENST00000618621_ENSP00000482617[13,21]; 1055698f-PP_14282_ENSG00000145012_ENST00000443217_ENSP00000404679[35,43]; 1055698f-PP_14278_ENSG00000145012_ENST00000430340_ENSP00000397166[35,43]; 1055698f-PP_14286_ENSG00000145012_ENS…
1055698F	1055698F_CRC_200323_1.mgf	6781	14.597	394.707	394.706	1.77347	2	APAPGAPAH		9	16.86	1055698f-PP_11809_ENSG00000172037_ENST00000418109_ENSP00000388325|1055698f-PP_11810_ENSG00000172037_ENST00000305544_ENSP00000307156[293,301]
1055698F	1055698F_CRC_200323_1.mgf	6808	14.6325	430.254	430.253	2.04531	2	RPSKATSL		8	14.76	1055698f-PP_12759_ENSG00000091986_ENST00000206423_ENSP00000206423|1055698f-PP_12760_ENSG00000091986_ENST00000439685_ENSP00000411814[432,439]
1055698F	1055698F_CRC_200323_1.mgf	6825	14.6515	448.242	448.241	1.69552	2	GPASHSRAL		9	24.5	1055698f-PP_11059_ENSG00000131378_ENST00000334133_ENSP00000334153[539,547]; 1055698f-PP_11060_ENSG00000131378_ENST00000334133_ENSP00000334153[539,547]; 1055698f-PP_11058_ENSG00000131378_ENST00000432519_ENSP00000403926[503,511]; 1055698f-PP_11057_ENSG00000131378_ENST00000432519_ENSP00000403926[503,511]
1055698F	1055698F_CRC_200323_1.mgf	6832	14.6655	356.506	356.505	2.24401	3	RPHHDASTF		9	30.45	1055698f-PP_13569_ENSG00000152952_ENST00000494950_ENSP00000420094[630,638]; 1055698f-PP_13568_ENSG00000152952_ENST00000360060_ENSP00000353170[664,672]; 1055698f-PP_13567_ENSG00000152952_ENST00000282903_ENSP00000282903[685,693]
1055698F	1055698F_CRC_200323_1.mgf	6841	14.676	451.236	451.235	2.43775	2	TTGEPATPK		9	19.24	1055698f-PP_66959_ENSG00000005302_ENST00000380692_ENSP00000370068[162,170]; 1055698f-PP_66958_ENSG00000005302_ENST00000380693_ENSP00000370069[162,170]; 1055698f-PP_66956_ENSG00000005302_ENST00000337339_ENSP00000338078[328,336]; 1055698f-PP_66957_ENSG00000005302_ENST00000398527_ENSP00000381538[316,324]; 1055698f-PP_66955_ENSG00000005302_ENST00000312196_ENSP00000312244[328,336]
1055698F	1055698F_CRC_200323_1.mgf	6844	14.6795	363.207	363.206	1.92728	3	RLAKPMSER		9	20.53	1055698f-PP_4554_ENSG00000116852_ENST00000461742_ENSP00000433808[824,832]; 1055698f-PP_4553_ENSG00000116852_ENST00000332129_ENSP00000328494[824,832]
1055698F	1055698F_CRC_200323_1.mgf	6863	14.7058	435.762	435.761	1.3769	2	RPKAGQTL		8	16.51	4531_ConcatSP[8116,8123]; 1055698f-PP_38887_ENSG00000064763_ENST00000536681_ENSP00000443291[45,52]; 1055698f-PP_38889_ENSG00000064763_ENST00000552137_ENSP00000449436[45,52]
1055698F	1055698F_CRC_200323_1.mgf	6866	14.7093	372.556	372.556	0.858932	3	VVEERIRSK		9	18.88	1055698f-PP_48885_ENSG00000100726_ENST00000262319_ENSP00000262319[664,672]
1055698F	1055698F_CRC_200323_1.mgf	6869	14.7128	388.228	388.227	1.75155	3	KLKSTESELK		10	25.66	689_ConcatSP[5592,5601]; 1055698f-PP_18699_ENSG00000113522_ENST00000378823_ENSP00000368100[711,720]
1055698F	1055698F_CRC_200323_1.mgf	6880	14.7258	399.563	399.563	0.450492	3	QPRNPKTDKL		10	13.98	1055698f-PP_2858_ENSG00000163399_ENST00000369496_ENSP00000358508[804,813]; 1055698f-PP_2856_ENSG00000163399_ENST00000295598_ENSP00000295598[835,844]; 1055698f-PP_2857_ENSG00000163399_ENST00000537345_ENSP00000445306[835,844]
1055698F	1055698F_CRC_200323_1.mgf	6889	14.7364	353.706	353.706	1.4136	4	KLEEQRPERVK		11	11.24	1055698f-PP_42287_ENSG00000133112_ENST00000379056_ENSP00000368345|1055698f-PP_42291_ENSG00000133112_ENST00000379055_ENSP00000368344[68,78]; 1055698f-PP_42290_ENSG00000133112_ENST00000379060_ENSP00000368350[90,100]; 1055698f-PP_42294_ENSG00000133112_ENST00000527226_ENSP00000433738[101,111]; 1055698f-PP_42285_ENSG00000133112_ENST00000530705_ENSP00000431872[102,112]; 1055698f-PP_42292_ENSG0000013311…
1055698F	1055698F_CRC_200323_1.mgf	6894	14.746	540.279	540.278	1.8509	2	AVYENAREK		9	28.19	1055698f-PP_28125_ENSG00000164941_ENST00000524333_ENSP00000427840|1055698f-PP_28128_ENSG00000164941_ENST00000523206_ENSP00000429452[269,277]; 1055698f-PP_28127_ENSG00000164941_ENST00000343161_ENSP00000343274[269,277]; 1055698f-PP_28129_ENSG00000164941_ENST00000520526_ENSP00000430180[90,98]; 1055698f-PP_28126_ENSG00000164941_ENST00000523731_ENSP00000430338[269,277]
1055698F	1055698F_CRC_200323_1.mgf	6901	14.7542	450.78	450.779	2.35148	2	VPAKKSASL		9	13.25	1055698f-PP_43558_ENSG00000196792_ENST00000355683_ENSP00000347909[429,437]; 1055698f-PP_43559_ENSG00000196792_ENST00000357479_ENSP00000350071[513,521]
1055698F	1055698F_CRC_200323_1.mgf	6904	14.7578	492.784	492.783	1.68431	2	QPRNAAKSL		9	16.4	1055698f-PP_39307_ENSG00000123352_ENST00000549412_ENSP00000448459[201,209]; 1055698f-PP_39310_ENSG00000123352_ENST00000553127_ENSP00000448228|1055698f-PP_39311_ENSG00000123352_ENST00000321898_ENSP00000326841|1055698f-PP_39312_ENSG00000123352_ENST00000552918_ENSP00000447947[201,209]
1055698F	1055698F_CRC_200323_1.mgf	6934	14.7979	359.213	359.212	3.25713	3	RVDSKTLTR		9	21.6	1055698f-PP_57965_ENSG00000125912_ENST00000246117_ENSP00000246117[405,413]; 1055698f-PP_57967_ENSG00000125912_ENST00000592737_ENSP00000466296[124,132]; 1055698f-PP_57966_ENSG00000125912_ENST00000587740_ENSP00000466300[192,200]; 1055698f-PP_57964_ENSG00000125912_ENST00000590671_ENSP00000466678[331,339]
1055698F	1055698F_CRC_200323_1.mgf	6939	14.8037	518.314	518.313	0.5788	2	SVYSPVKKK		9	23.08	1055698f-PP_23822_ENSG00000136243_ENST00000410002_ENSP00000387330[136,144]; 1055698f-PP_23821_ENSG00000136243_ENST00000438012_ENSP00000415511[136,144]; 1055698f-PP_23820_ENSG00000136243_ENST00000258742_ENSP00000258742[136,144]; 1055698f-PP_23823_ENSG00000136243_ENST00000413919_ENSP00000401475[136,144]
1055698F	1055698F_CRC_200323_1.mgf	6961	14.8328	357.873	357.872	1.11772	3	RVRSQGQQL		9	10.32	1055698f-PP_63372_ENSG00000061656_ENST00000454819_ENSP00000396670[83,91]; 1055698f-PP_63371_ENSG00000061656_ENST00000374273_ENSP00000363391[208,216]
1055698F	1055698F_CRC_200323_1.mgf	6989	14.8692	371.882	371.882	0.968049	3	QPRKLGRQM		9	29.57	1055698f-PP_31945_ENSG00000165757_ENST00000375377_ENSP00000364526[191,199]
1055698F	1055698F_CRC_200323_1.mgf	6996	14.8774	513.791	513.79	0.856381	2	KPVKPHSSF		9	27.83	1055698f-PP_4205_ENSG00000117523_ENST00000338920_ENSP00000343629|1055698f-PP_4207_ENSG00000117523_ENST00000426496_ENSP00000410219[1297,1305]; 1055698f-PP_4204_ENSG00000117523_ENST00000338920_ENSP00000343629|1055698f-PP_4206_ENSG00000117523_ENST00000426496_ENSP00000410219[1297,1305]; 1055698f-PP_4203_ENSG00000117523_ENST00000367742_ENSP00000356716[1299,1307]; 1055698f-PP_4202_ENSG00000117523_ENST0…
1055698F	1055698F_CRC_200323_1.mgf	7005	14.8879	501.322	501.321	0.797891	2	VVDAKTLKK		9	16.3	1055698f-PP_9814_ENSG00000079246_ENST00000392133_ENSP00000375978|1055698f-PP_9815_ENSG00000079246_ENST00000392132_ENSP00000375977[278,286]; 2055_ConcatSP[5159,5167]; 4388_ConcatSP[6282,6290]; 32_ConcatSP[5108,5116]; 2662_ConcatSP[3307,3315]
1055698F	1055698F_CRC_200323_1.mgf	7020	14.9048	468.754	468.754	0.383997	2	RPQASHQL		8	14.91	1055698f-PP_1652_ENSG00000126088_ENST00000434478_ENSP00000404489[163,170]; 1055698f-PP_1651_ENSG00000126088_ENST00000636836_ENSP00000490594[184,191]; 1055698f-PP_1650_ENSG00000126088_ENST00000636293_ENSP00000490710[184,191]; 1055698f-PP_1649_ENSG00000126088_ENST00000246337_ENSP00000246337[184,191]
1055698F	1055698F_CRC_200323_1.mgf	7024	14.9141	452.255	452.254	1.68047	2	RPSTSRSL		8	23.3	1055698f-PP_31777_ENSG00000026025_ENST00000487938_ENSP00000435613[45,52]; 1055698f-PP_31776_ENSG00000026025_ENST00000224237_ENSP00000224237[45,52]; 1055698f-PP_31775_ENSG00000026025_ENST00000478746_ENSP00000489830[45,52]
1055698F	1055698F_CRC_200323_1.mgf	7024	14.9141	452.255	452.254	1.68047	2	RPSTSRSI		8	23.3	6772_ConcatSP[6530,6537]
1055698F	1055698F_CRC_200323_1.mgf	7029	14.9199	561.307	561.307	0.890779	2	APRPDHTKSI		10	15.33	1055698f-PP_14851_ENSG00000180370_ENST00000327134_ENSP00000314067[184,193]
1055698F	1055698F_CRC_200323_1.mgf	7039	14.9318	534.273	534.272	1.49736	2	KLYEEGSNK		9	23.89	198_ConcatSP[8867,8875]; 4073_ConcatSP[7040,7048]; 1055698f-PP_44050_ENSG00000100567_ENST00000412908_ENSP00000390491[57,65]; 1055698f-PP_44047_ENSG00000100567_ENST00000216455_ENSP00000216455[57,65]; 3402_ConcatSP[8887,8895]
1055698F	1055698F_CRC_200323_1.mgf	7053	14.9476	488.265	488.264	1.22884	2	KADSTRNAL		9	17.12	1055698f-PP_20059_ENSG00000112685_ENST00000230449_ENSP00000230449[266,274]; 1863_ConcatSP[8553,8561]
1055698F	1055698F_CRC_200323_1.mgf	7068	14.9695	382.877	382.877	0.626833	3	RVMQDRRSV		9	19.71	1055698f-PP_43876_ENSG00000139926_ENST00000554778_ENSP00000452122[10,18]; 1055698f-PP_43874_ENSG00000139926_ENST00000395718_ENSP00000379068[10,18]; 1055698f-PP_43875_ENSG00000139926_ENST00000344768_ENSP00000343899[10,18]
1055698F	1055698F_CRC_200323_1.mgf	7079	14.9824	423.228	423.227	1.65396	2	SPASASRAV		9	16.3	670_ConcatSP[3216,3224]; 1055698f-PP_57990_ENSG00000161091_ENST00000592652_ENSP00000466906[31,39]
1055698F	1055698F_CRC_200323_1.mgf	7090	14.9945	479.749	479.748	1.87598	2	RTGPPMGSR		9	28.67	1055698f-PP_24640_ENSG00000106682_ENST00000353999_ENSP00000265754[155,163]; 1055698f-PP_24639_ENSG00000106682_ENST00000265753_ENSP00000265753[175,183]
1055698F	1055698F_CRC_200323_1.mgf	7129	15.0479	353.886	353.885	3.02358	3	KVSKELVEK		9	19.86	1055698f-PP_63013_ENSG00000125844_ENST00000377807_ENSP00000367038|1055698f-PP_63014_ENSG00000125844_ENST00000360807_ENSP00000354045[400,408]; 1055698f-PP_63019_ENSG00000125844_ENST00000377813_ENSP00000367044|1055698f-PP_63023_ENSG00000125844_ENST00000246043_ENSP00000246043[833,841]; 1055698f-PP_63016_ENSG00000125844_ENST00000377813_ENSP00000367044|1055698f-PP_63020_ENSG00000125844_ENST00000246043…
1055698F	1055698F_CRC_200323_1.mgf	7133	15.0526	458.272	458.272	0.152748	2	SARAKAQAL		9	14.31	1055698f-PP_38248_ENSG00000010292_ENST00000315579_ENSP00000325017[708,716]; 1055698f-PP_38249_ENSG00000010292_ENST00000315579_ENSP00000325017[708,716]
1055698F	1055698F_CRC_200323_1.mgf	7134	15.0537	640.852	640.851	1.40438	2	KTTDRYIQQK		10	19.8	1055698f-PP_35551_ENSG00000149480_ENST00000524902_ENSP00000431346|1055698f-PP_35552_ENSG00000149480_ENST00000527204_ENSP00000431797[138,147]; 1055698f-PP_35550_ENSG00000149480_ENST00000278823_ENSP00000278823[311,320]
1055698F	1055698F_CRC_200323_1.mgf	7148	15.0703	352.862	352.861	0.708493	3	VPRHPNTHV		9	16	1055698f-PP_37958_ENSG00000151702_ENST00000527786_ENSP00000433488[436,444]
1055698F	1055698F_CRC_200323_1.mgf	7154	15.0807	509.289	509.288	1.64936	2	VPKSGRSSSL		10	14.59	1055698f-PP_8463_ENSG00000136709_ENST00000322313_ENSP00000325377[1271,1280]; 1055698f-PP_8465_ENSG00000136709_ENST00000322313_ENSP00000325377[1271,1280]; 1055698f-PP_8464_ENSG00000136709_ENST00000322313_ENSP00000325377[1271,1280]
1055698F	1055698F_CRC_200323_1.mgf	7157	15.0842	431.226	431.225	2.66682	2	SPTGASRSV		9	20.4	1055698f-PP_48562_ENSG00000182253_ENST00000336292_ENSP00000336775[1163,1171]
1055698F	1055698F_CRC_200323_1.mgf	7223	15.1687	443.76	443.759	1.46476	2	RPKNTASL		8	14.12	1055698f-PP_24936_ENSG00000001631_ENST00000394503_ENSP00000378011[16,23]; 1055698f-PP_24932_ENSG00000001631_ENST00000394507_ENSP00000378015|1055698f-PP_24933_ENSG00000001631_ENST00000340022_ENSP00000344668|1055698f-PP_24934_ENSG00000001631_ENST00000412043_ENSP00000410909|1055698f-PP_24935_ENSG00000001631_ENST00000394505_ENSP00.[16,23]; 1055698f-PP_24942_ENSG00000001631_ENST00000444960_ENSP0000038…
1055698F	1055698F_CRC_200323_1.mgf	7250	15.1997	502.256	502.256	-0.0995508	2	GTPESVQSAK		10	26.24	1055698f-PP_2277_ENSG00000162613_ENST00000370768_ENSP00000359804[152,161]; 1055698f-PP_2276_ENSG00000162613_ENST00000294623_ENSP00000294623[151,160]; 1055698f-PP_2278_ENSG00000162613_ENST00000370767_ENSP00000359803[152,161]; 1055698f-PP_2279_ENSG00000162613_ENST00000421641_ENSP00000402630[172,181]
1055698F	1055698F_CRC_200323_1.mgf	7255	15.2098	400.225	400.225	1.89893	2	GARPTGVAA		9	11.63	473_ConcatSP[8606,8614]
1055698F	1055698F_CRC_200323_1.mgf	7274	15.2321	401.883	401.883	0.746486	3	RPGHPGQRGEL		11	17	1055698f-PP_58546_ENSG00000080573_ENST00000264828_ENSP00000264828[894,904]
1055698F	1055698F_CRC_200323_1.mgf	7288	15.2477	449.79	449.79	1.11163	2	VPAKKITAA		9	26.59	3316_ConcatSP[7019,7027]; 5317_ConcatSP[2471,2479]; 3396_ConcatSP[5985,5993]; 1055698f-PP_11362_ENSG00000188846_ENST00000338970_ENSP00000345156|1055698f-PP_11363_ENSG00000188846_ENST00000396203_ENSP00000379506[161,169]; 4963_ConcatSP[4159,4167]
1055698F	1055698F_CRC_200323_1.mgf	7291	15.2555	472.265	472.264	2.15981	2	SVSQPVAQK		9	12.57	1055698f-PP_32387_ENSG00000171988_ENST00000639129_ENSP00000491195[1255,1263]; 1055698f-PP_32389_ENSG00000171988_ENST00000542921_ENSP00000444682[1255,1263]; 1055698f-PP_32388_ENSG00000171988_ENST00000399262_ENSP00000382204[1437,1445]; 1055698f-PP_32390_ENSG00000171988_ENST00000327520_ENSP00000335929[122,130]
1055698F	1055698F_CRC_200323_1.mgf	7331	15.3067	492.268	492.267	1.70639	2	TPRHTITSA		9	21.85	1055698f-PP_16939_ENSG00000109686_ENST00000604030_ENSP00000488951[153,161]
1055698F	1055698F_CRC_200323_1.mgf	7334	15.3102	456.738	456.738	0.875776	2	KPGFHGQAA		9	24.09	1055698f-PP_11809_ENSG00000172037_ENST00000418109_ENSP00000388325|1055698f-PP_11810_ENSG00000172037_ENST00000305544_ENSP00000307156[1023,1031]
1055698F	1055698F_CRC_200323_1.mgf	7344	15.3219	467.719	467.719	2.05252	2	GTAEPGGSMK		10	12.82	1055698f-PP_65978_ENSG00000183963_ENST00000333137_ENSP00000329532[449,458]; 1055698f-PP_65980_ENSG00000183963_ENST00000619644_ENSP00000484398[503,512]
1055698F	1055698F_CRC_200323_1.mgf	7357	15.3364	397.22	397.219	2.1147	2	APAPRANP		8	10.03	6602_ConcatSP[4377,4384]
1055698F	1055698F_CRC_200323_1.mgf	7360	15.3442	520.268	520.268	1.15325	2	GPAHGRSASSL		11	25.12	1055698f-PP_29295_ENSG00000183354_ENST00000381461_ENSP00000370870[40,50]; 1055698f-PP_29294_ENSG00000183354_ENST00000381461_ENSP00000370870[40,50]; 1055698f-PP_29293_ENSG00000183354_ENST00000399933_ENSP00000382815[40,50]; 1055698f-PP_29292_ENSG00000183354_ENST00000399933_ENSP00000382815[40,50]; 1055698f-PP_29297_ENSG00000183354_ENST00000513355_ENSP00000444993[40,50]
1055698F	1055698F_CRC_200323_1.mgf	7387	15.3792	457.775	457.774	1.52914	2	APTGAKRTL		9	18.88	1055698f-PP_57823_ENSG00000079313_ENST00000170168_ENSP00000170168[744,752]; 1055698f-PP_57825_ENSG00000079313_ENST00000170168_ENSP00000170168[744,752]; 1055698f-PP_57824_ENSG00000079313_ENST00000170168_ENSP00000170168[744,752]
1055698F	1055698F_CRC_200323_1.mgf	7393	15.3862	523.287	523.285	2.17854	2	SPTEKQRSL		9	23.47	1055698f-PP_5510_ENSG00000162714_ENST00000461277_ENSP00000473324[302,310]; 1055698f-PP_5509_ENSG00000162714_ENST00000294753_ENSP00000294753[377,385]
1055698F	1055698F_CRC_200323_1.mgf	7421	15.4236	488.278	488.278	0.737285	2	RPAPRGGAPP		10	11.17	4421_ConcatSP[4591,4600]
1055698F	1055698F_CRC_200323_1.mgf	7451	15.4622	469.739	469.738	1.27731	2	QPAPPGSER		9	12.11	1055698f-PP_1330_ENSG00000174574_ENST00000372984_ENSP00000362075[60,68]; 1055698f-PP_1329_ENSG00000174574_ENST00000446189_ENSP00000389866[60,68]; 1055698f-PP_1328_ENSG00000174574_ENST00000432648_ENSP00000392678[60,68]
1055698F	1055698F_CRC_200323_1.mgf	7452	15.4634	527.288	527.288	0.455159	2	STAQRVTYK		9	28.1	1055698f-PP_42847_ENSG00000126226_ENST00000375459_ENSP00000364608|1055698f-PP_42849_ENSG00000126226_ENST00000375457_ENSP00000364606[203,211]; 1055698f-PP_42844_ENSG00000126226_ENST00000337344_ENSP00000337405|1055698f-PP_42845_ENSG00000126226_ENST00000375477_ENSP00000364626|1055698f-PP_42846_ENSG00000126226_ENST00000375479_ENSP00000364628[205,213]; 1055698f-PP_42848_ENSG00000126226_ENST00000246505…
1055698F	1055698F_CRC_200323_1.mgf	7454	15.4657	371.213	371.212	2.34367	3	RTTHNIIEK		9	23.27	1055698f-PP_66521_ENSG00000198911_ENST00000361204_ENSP00000354476[332,340]; 1055698f-PP_66522_ENSG00000198911_ENST00000361204_ENSP00000354476[332,340]; 1055698f-PP_66520_ENSG00000198911_ENST00000612482_ENSP00000484441[302,310]; 1055698f-PP_66523_ENSG00000198911_ENST00000424354_ENSP00000395728[332,340]
1055698F	1055698F_CRC_200323_1.mgf	7519	15.5488	429.757	429.756	2.39671	2	SPSAGKAKI		9	22.12	1055698f-PP_42261_ENSG00000120675_ENST00000379221_ENSP00000368523[104,112]
1055698F	1055698F_CRC_200323_1.mgf	7552	15.5868	369.561	369.561	0.865893	3	RVYDLGKKK		9	27.93	1055698f-PP_51365_ENSG00000189091_ENST00000302516_ENSP00000305790[968,976]; 3324_ConcatSP[7290,7298]
1055698F	1055698F_CRC_200323_1.mgf	7589	15.639	358.878	358.877	3.00939	3	AVKEIQTSAK		10	12.92	1055698f-PP_40941_ENSG00000136026_ENST00000378026_ENSP00000367265[292,301]
1055698F	1055698F_CRC_200323_1.mgf	7591	15.6413	409.213	409.212	2.12604	2	RPGNSSSL		8	13.7	5939_ConcatSP[4662,4669]; 5356_ConcatSP[5459,5466]
1055698F	1055698F_CRC_200323_1.mgf	7613	15.6672	389.532	389.532	1.07822	3	RQNSHFIQH		9	22.33	1055698f-PP_57936_ENSG00000172006_ENST00000317243_ENSP00000321132[283,291]
1055698F	1055698F_CRC_200323_1.mgf	7625	15.6847	440.231	440.23	1.52193	2	GTASTLSSR		9	26.51	1055698f-PP_1543_ENSG00000066056_ENST00000372476_ENSP00000361554[946,954]
1055698F	1055698F_CRC_200323_1.mgf	7626	15.6858	507.291	507.291	0.926491	2	RPISGQKEV		9	19.67	1055698f-PP_53539_ENSG00000132581_ENST00000247020_ENSP00000247020[168,176]
1055698F	1055698F_CRC_200323_1.mgf	7647	15.7105	387.722	387.721	2.32125	2	APAKSSTL		8	12.68	1055698f-PP_2160_ENSG00000116704_ENST00000235345_ENSP00000235345[16,23]
1055698F	1055698F_CRC_200323_1.mgf	7655	15.7242	421.741	421.74	1.8969	2	SPAAAQKAV		9	29.82	1055698f-PP_8838_ENSG00000153250_ENST00000392753_ENSP00000376508[92,100]; 1055698f-PP_8837_ENSG00000153250_ENST00000348849_ENSP00000294904[112,120]; 1055698f-PP_8839_ENSG00000153250_ENST00000409289_ENSP00000386571|1055698f-PP_8840_ENSG00000153250_ENST00000409972_ENSP00000387280[79,87]; 1055698f-PP_11179_ENSG00000144642_ENST00000445033_ENSP00000391934[111,119]; 1055698f-PP_11178_ENSG00000144642_EN…
1055698F	1055698F_CRC_200323_1.mgf	7658	15.7277	351.206	351.205	3.18902	3	KPSVHSRQL		9	12.61	1055698f-PP_15849_ENSG00000083896_ENST00000355665_ENSP00000347888[61,69]; 1055698f-PP_15848_ENSG00000083896_ENST00000344157_ENSP00000339245[61,69]; 1055698f-PP_15850_ENSG00000083896_ENST00000579690_ENSP00000463982[61,69]
1055698F	1055698F_CRC_200323_1.mgf	7685	15.7628	403.567	403.567	1.31329	3	RPAKPQRQDL		10	24.66	1055698f-PP_987_ENSG00000130775_ENST00000456990_ENSP00000398049[363,372]; 1055698f-PP_983_ENSG00000130775_ENST00000328928_ENSP00000329862[487,496]; 1055698f-PP_986_ENSG00000130775_ENST00000373921_ENSP00000363031[616,625]
1055698F	1055698F_CRC_200323_1.mgf	7688	15.7664	409.546	409.545	2.27081	3	RMYESEGKVK		10	27.75	1055698f-PP_47833_ENSG00000137831_ENST00000539319_ENSP00000438667[396,405]; 1055698f-PP_47832_ENSG00000137831_ENST00000560441_ENSP00000454018[490,499]; 1055698f-PP_47831_ENSG00000137831_ENST00000379983_ENSP00000369319[492,501]; 1055698f-PP_47830_ENSG00000137831_ENST00000322954_ENSP00000314556[505,514]; 1055698f-PP_47834_ENSG00000137831_ENST00000558758_ENSP00000453865[481,490]
1055698F	1055698F_CRC_200323_1.mgf	7718	15.8051	474.755	474.753	3.47549	2	TSNPVTTTK		9	22.27	1055698f-PP_10410_ENSG00000163359_ENST00000347401_ENSP00000315609[2259,2267]; 1055698f-PP_10405_ENSG00000163359_ENST00000472056_ENSP00000418285[2260,2268]; 1055698f-PP_10400_ENSG00000163359_ENST00000353578_ENSP00000315873[2661,2669]; 1055698f-PP_10395_ENSG00000163359_ENST00000295550_ENSP00000295550[2867,2875]; 1055698f-PP_10406_ENSG00000163359_ENST00000347401_ENSP00000315609[2259,2267]; 1055698f-…
1055698F	1055698F_CRC_200323_1.mgf	7793	15.8959	397.22	397.219	2.1147	2	APAPRGAPG		9	12.79	3830_ConcatSP[5525,5533]; 2953_ConcatSP[9397,9405]; 5851_ConcatSP[3863,3871]
1055698F	1055698F_CRC_200323_1.mgf	7798	15.906	492.789	492.788	1.664	2	RVRGGQQAL		9	13.75	1055698f-PP_42858_ENSG00000139842_ENST00000375440_ENSP00000364589[328,336]; 1055698f-PP_42859_ENSG00000139842_ENST00000375440_ENSP00000364589[328,336]; 1055698f-PP_42851_ENSG00000139842_ENST00000375441_ENSP00000364590|1055698f-PP_42855_ENSG00000139842_ENST00000451881_ENSP00000389118|1055698f-PP_42857_ENSG00000139842_ENST00000617546_ENSP00000481782[228,236]; 1055698f-PP_42850_ENSG00000139842_ENST0…
1055698F	1055698F_CRC_200323_1.mgf	7830	15.9472	517.773	517.773	1.73822	2	RTNSPGFQK		9	22.9	1055698f-PP_42614_ENSG00000139746_ENST00000267229_ENSP00000267229[515,523]; 1055698f-PP_42612_ENSG00000139746_ENST00000438724_ENSP00000390222[515,523]; 1055698f-PP_42613_ENSG00000139746_ENST00000622611_ENSP00000483408[520,528]
1055698F	1055698F_CRC_200323_1.mgf	7840	15.959	526.755	526.754	1.196	2	GSYSSHISSK		10	34.08	1055698f-PP_8627_ENSG00000169554_ENST00000638128_ENSP00000490934[64,73]; 1055698f-PP_8631_ENSG00000169554_ENST00000539609_ENSP00000443792[299,308]; 1055698f-PP_8628_ENSG00000169554_ENST00000627532_ENSP00000487174|1055698f-PP_8630_ENSG00000169554_ENST00000409487_ENSP00000386854[323,332]; 1055698f-PP_31977_ENSG00000148516_ENST00000446923_ENSP00000391612[265,274]; 1055698f-PP_31973_ENSG00000148516_E…
1055698F	1055698F_CRC_200323_1.mgf	7846	15.966	363.886	363.885	2.61071	3	KVYPKAVER		9	23.39	1055698f-PP_17867_ENSG00000069020_ENST00000261569_ENSP00000261569[1381,1389]; 1055698f-PP_17863_ENSG00000069020_ENST00000403625_ENSP00000385727[1575,1583]; 1055698f-PP_17870_ENSG00000069020_ENST00000443808_ENSP00000400551[631,639]
1055698F	1055698F_CRC_200323_1.mgf	7852	15.9765	542.764	542.764	0.921211	2	APRPPNSAQM	Oxidation-M10	10	25.76	1055698f-PP_56959_ENSG00000141447_ENST00000399443_ENSP00000382372[324,333]; 1055698f-PP_56960_ENSG00000141447_ENST00000357041_ENSP00000349545[455,464]; 1055698f-PP_56958_ENSG00000141447_ENST00000319481_ENSP00000320291[837,846]; 1055698f-PP_56961_ENSG00000141447_ENST00000578013_ENSP00000464617[172,181]
1055698F	1055698F_CRC_200323_1.mgf	7855	15.98	409.225	409.224	1.71055	2	SPQKSSAL		8	14.4	1055698f-PP_60254_ENSG00000196967_ENST00000588354_ENSP00000466185[7,14]; 1055698f-PP_60260_ENSG00000245680_ENST00000526705_ENSP00000434541[7,14]; 1055698f-PP_60247_ENSG00000267360_ENST00000590245_ENSP00000467945|1055698f-PP_60258_ENSG00000245680_ENST00000392156_ENSP00000432760[7,14]; 1055698f-PP_60259_ENSG00000245680_ENST00000591273_ENSP00000467283[7,14]; 1055698f-PP_60249_ENSG00000196967_ENST000…
1055698F	1055698F_CRC_200323_1.mgf	7857	15.9823	457.715	457.714	1.26717	2	SPHGETTSV		9	21.54	1055698f-PP_4774_ENSG00000266028_ENST00000605610_ENSP00000473954[701,709]; 1055698f-PP_4775_ENSG00000266028_ENST00000624873_ENSP00000485517[701,709]; 1055698f-PP_4776_ENSG00000266028_ENST00000573034_ENSP00000459615[702,710]; 1055698f-PP_4778_ENSG00000266028_ENST00000605476_ENSP00000474270[316,324]
1055698F	1055698F_CRC_200323_1.mgf	7882	16.0154	386.225	386.224	1.11334	3	HLAEKFRQK		9	30.38	1055698f-PP_44336_ENSG00000072110_ENST00000376839_ENSP00000366035[329,337]; 1055698f-PP_44335_ENSG00000072110_ENST00000438964_ENSP00000414272[394,402]; 1055698f-PP_44333_ENSG00000072110_ENST00000193403_ENSP00000193403[394,402]; 1055698f-PP_44334_ENSG00000072110_ENST00000394419_ENSP00000377941[394,402]; 1055698f-PP_44338_ENSG00000072110_ENST00000538545_ENSP00000439828[394,402]; 1055698f-PP_60387_E…
1055698F	1055698F_CRC_200323_1.mgf	7897	16.0331	515.288	515.288	1.04796	2	APAKTEGRSL		10	12.25	1055698f-PP_52925_ENSG00000198844_ENST00000361926_ENSP00000355026[768,777]; 1055698f-PP_52926_ENSG00000198844_ENST00000361926_ENSP00000355026[768,777]
1055698F	1055698F_CRC_200323_1.mgf	7899	16.0354	392.885	392.884	2.03622	3	KVSYSHIQSK		10	32.61	1055698f-PP_11643_ENSG00000047849_ENST00000395734_ENSP00000379083[998,1007]; 1055698f-PP_11645_ENSG00000047849_ENST00000360240_ENSP00000353375[998,1007]; 1055698f-PP_11644_ENSG00000047849_ENST00000426837_ENSP00000407602[2143,2152]; 1055698f-PP_11646_ENSG00000047849_ENST00000420772_ENSP00000409731[691,700]
1055698F	1055698F_CRC_200323_1.mgf	7915	16.0586	464.243	464.242	2.30483	3	KQRDSEIMQQK		11	24.6	1055698f-PP_47144_ENSG00000140264_ENST00000402131_ENSP00000386044|1055698f-PP_47145_ENSG00000140264_ENST00000403425_ENSP00000384300|1055698f-PP_47146_ENSG00000140264_ENST00000409614_ENSP00000386783[23,33]; 1055698f-PP_47135_ENSG00000140264_ENST00000381359_ENSP00000370764|1055698f-PP_47136_ENSG00000140264_ENST00000249786_ENSP00000249786|1055698f-PP_47140_ENSG00000140264_ENST00000445816_ENSP0000040…
1055698F	1055698F_CRC_200323_1.mgf	7916	16.0597	478.781	478.78	1.46205	2	RSTVPTPAK		9	13.89	1055698f-PP_31565_ENSG00000173848_ENST00000380359_ENSP00000369717[87,95]; 1055698f-PP_31563_ENSG00000173848_ENST00000355029_ENSP00000347134[141,149]
1055698F	1055698F_CRC_200323_1.mgf	7953	16.1067	482.788	482.787	1.03565	2	KVTTSITSK		9	20.15	1055698f-PP_17585_ENSG00000082074_ENST00000351578_ENSP00000316460|1055698f-PP_17586_ENSG00000082074_ENST00000515010_ENSP00000426346[712,720]; 1055698f-PP_17587_ENSG00000082074_ENST00000505428_ENSP00000427114[758,766]; 1055698f-PP_17588_ENSG00000082074_ENST00000512982_ENSP00000425845[768,776]
1055698F	1055698F_CRC_200323_1.mgf	7966	16.1218	556.812	556.812	0.125716	2	KPRAGAANSQL		11	21.7	1055698f-PP_41470_ENSG00000157895_ENST00000537817_ENSP00000442224[45,55]; 1055698f-PP_41472_ENSG00000157895_ENST00000539736_ENSP00000437803[45,55]; 1055698f-PP_41468_ENSG00000157895_ENST00000288757_ENSP00000288757[45,55]
1055698F	1055698F_CRC_200323_1.mgf	7977	16.1349	421.243	421.243	0.712178	3	KTYIPPKGETK		11	10.05	1055698f-PP_42103_ENSG00000189403_ENST00000399489_ENSP00000382412|1055698f-PP_42105_ENSG00000189403_ENST00000326004_ENSP00000369904[76,86]; 1055698f-PP_42100_ENSG00000189403_ENST00000341423_ENSP00000345347|1055698f-PP_42101_ENSG00000189403_ENST00000405805_ENSP00000384678|1055698f-PP_42102_ENSG00000189403_ENST00000339872_ENSP00000343040|1055698f-PP_42104_ENSG00000189403_ENST00000399494_ENSP00.[76,…
1055698F	1055698F_CRC_200323_1.mgf	7983	16.1412	379.712	379.711	2.21221	2	SPAARSVA		8	10.67	5007_ConcatSP[6043,6050]
1055698F	1055698F_CRC_200323_1.mgf	7985	16.1478	531.748	531.748	0.0752236	2	VVDENNMNK		9	16.07	1055698f-PP_53684_ENSG00000196712_ENST00000356175_ENSP00000348498[288,296]; 1055698f-PP_53683_ENSG00000196712_ENST00000358273_ENSP00000351015[288,296]; 1055698f-PP_53682_ENSG00000196712_ENST00000487476_ENSP00000491589[288,296]; 1055698f-PP_53685_ENSG00000196712_ENST00000431387_ENSP00000412921[288,296]
1055698F	1055698F_CRC_200323_1.mgf	7986	16.149	481.755	481.754	1.03787	2	RADSSRASL		9	22.2	1055698f-PP_5187_ENSG00000162910_ENST00000411464_ENSP00000401737[32,40]; 1055698f-PP_5186_ENSG00000162910_ENST00000457264_ENSP00000409966[32,40]; 1055698f-PP_5175_ENSG00000162910_ENST00000295008_ENSP00000295008|1055698f-PP_5176_ENSG00000162910_ENST00000336520_ENSP00000337342|1055698f-PP_5178_ENSG00000162910_ENST00000366744_ENSP00000355705|1055698f-PP_5179_ENSG00000162910_ENST00000348259_ENSP00000…
1055698F	1055698F_CRC_200323_1.mgf	7988	16.1514	423.228	423.227	1.1814	2	RPASASVSA		9	12.09	1055698f-PP_52140_ENSG00000167193_ENST00000300574_ENSP00000300574[191,199]; 1055698f-PP_52139_ENSG00000167193_ENST00000398970_ENSP00000381942[191,199]
1055698F	1055698F_CRC_200323_1.mgf	8010	16.1773	441.78	441.78	1.5845	2	RPVKGQVV		8	15.43	1055698f-PP_59528_ENSG00000105701_ENST00000599540_ENSP00000472731[116,123]; 1055698f-PP_59527_ENSG00000105701_ENST00000597611_ENSP00000472643[116,123]; 1055698f-PP_59517_ENSG00000105701_ENST00000596558_ENSP00000472302|1055698f-PP_59519_ENSG00000105701_ENST00000222308_ENSP00000222308[116,123]; 1055698f-PP_59516_ENSG00000105701_ENST00000596558_ENSP00000472302|1055698f-PP_59518_ENSG00000105701_ENST0…
1055698F	1055698F_CRC_200323_1.mgf	8014	16.1811	486.286	486.285	1.5423	2	RISSNPVAK		9	15.53	1055698f-PP_56268_ENSG00000173821_ENST00000582970_ENSP00000464087[4708,4716]; 1055698f-PP_56270_ENSG00000173821_ENST00000582970_ENSP00000464087[4708,4716]; 1055698f-PP_56265_ENSG00000173821_ENST00000582970_ENSP00000464087[4708,4716]; 1055698f-PP_56267_ENSG00000173821_ENST00000582970_ENSP00000464087[4708,4716]; 1055698f-PP_56266_ENSG00000173821_ENST00000582970_ENSP00000464087[4708,4716]; 1055698f-…
1055698F	1055698F_CRC_200323_1.mgf	8016	16.1877	417.911	417.91	2.56036	3	IPSADRHKSKL		11	19.12	1055698f-PP_67264_ENSG00000130985_ENST00000377351_ENSP00000366568|1055698f-PP_67268_ENSG00000130985_ENST00000335972_ENSP00000338413[875,885]; 1055698f-PP_67270_ENSG00000130985_ENST00000377269_ENSP00000366481[323,333]
1055698F	1055698F_CRC_200323_1.mgf	8018	16.1902	449.765	449.764	1.17839	2	RPANRTAL		8	11.88	1055698f-PP_47610_ENSG00000103657_ENST00000443617_ENSP00000390158[2730,2737]; 1055698f-PP_47611_ENSG00000103657_ENST00000443617_ENSP00000390158[2730,2737]
1055698F	1055698F_CRC_200323_1.mgf	8055	16.2372	525.783	525.783	1.65468	2	KPKSQQTSF		9	25.18	1055698f-PP_29531_ENSG00000086102_ENST00000318524_ENSP00000317695[79,87]; 1055698f-PP_29530_ENSG00000086102_ENST00000379540_ENSP00000368856[79,87]
1055698F	1055698F_CRC_200323_1.mgf	8057	16.2396	480.741	480.741	1.37288	2	APSGSRSAEV		10	13.61	1055698f-PP_28822_ENSG00000185730_ENST00000518432_ENSP00000428856[31,40]; 1055698f-PP_28818_ENSG00000185730_ENST00000523891_ENSP00000428163[47,56]; 1055698f-PP_28819_ENSG00000185730_ENST00000518575_ENSP00000427857[31,40]; 1055698f-PP_28820_ENSG00000185730_ENST00000330143_ENSP00000328515[31,40]
1055698F	1055698F_CRC_200323_1.mgf	8102	16.296	452.736	452.735	2.47385	2	VPSAAHHSV		9	18.43	1055698f-PP_12190_ENSG00000272886_ENST00000294241_ENSP00000476046[238,246]; 1055698f-PP_12189_ENSG00000272886_ENST00000610213_ENSP00000476386[276,284]
1055698F	1055698F_CRC_200323_1.mgf	8111	16.3065	388.213	388.212	2.06073	3	RPDGEKKAYV		10	30.25	1055698f-PP_53552_ENSG00000198242_ENST00000422514_ENSP00000389103[129,138]; 1055698f-PP_53558_ENSG00000198242_ENST00000578181_ENSP00000465342[121,130]; 1055698f-PP_53555_ENSG00000198242_ENST00000394935_ENSP00000468402[148,157]; 1055698f-PP_53554_ENSG00000198242_ENST00000394938_ENSP00000378396[167,176]; 1055698f-PP_53556_ENSG00000198242_ENST00000355731_ENSP00000347969[130,139]; 1055698f-PP_53553_E…
1055698F	1055698F_CRC_200323_1.mgf	8121	16.3174	494.775	494.775	1.17225	2	RPKEGTSTL		9	20.92	1055698f-PP_54840_ENSG00000002919_ENST00000584335_ENSP00000463726[236,244]; 1055698f-PP_54839_ENSG00000002919_ENST00000582104_ENSP00000463948[228,236]; 1055698f-PP_54837_ENSG00000002919_ENST00000393405_ENSP00000377059|1055698f-PP_54838_ENSG00000002919_ENST00000359238_ENSP00000352175[236,244]
1055698F	1055698F_CRC_200323_1.mgf	8129	16.3319	453.75	453.748	3.37191	2	TTAATLSNK		9	12.99	1055698f-PP_40220_ENSG00000061987_ENST00000552115_ENSP00000446635[625,633]; 1055698f-PP_40217_ENSG00000061987_ENST00000546600_ENSP00000447407[625,633]; 1055698f-PP_40219_ENSG00000061987_ENST00000393629_ENSP00000377249[625,633]; 1055698f-PP_40216_ENSG00000061987_ENST00000393630_ENSP00000377250[625,633]
1055698F	1055698F_CRC_200323_1.mgf	8153	16.3635	369.914	369.913	2.1086	3	KVAPAPAVVKK		11	37.12	1055698f-PP_31201_ENSG00000148303_ENST00000426651_ENSP00000416638[38,48]; 1055698f-PP_31200_ENSG00000148303_ENST00000323345_ENSP00000361076[11,21]
1055698F	1055698F_CRC_200323_1.mgf	8157	16.3682	515.307	515.306	0.873267	2	SLNKQIAQK		9	24.5	1055698f-PP_8346_ENSG00000125633_ENST00000376300_ENSP00000365477[321,329]
1055698F	1055698F_CRC_200323_1.mgf	8158	16.3693	521.289	521.288	1.61139	2	KPRSGTPAEV		10	11	1055698f-PP_34532_ENSG00000188487_ENST00000528567_ENSP00000435022[424,433]; 1055698f-PP_34534_ENSG00000188487_ENST00000530161_ENSP00000436194[424,433]; 1055698f-PP_34533_ENSG00000188487_ENST00000424273_ENSP00000389161[458,467]
1055698F	1055698F_CRC_200323_1.mgf	8186	16.4056	522.807	522.806	2.10403	2	IQNAKTLEK		9	20.24	1055698f-PP_40129_ENSG00000178498_ENST00000337737_ENSP00000338050|1055698f-PP_40130_ENSG00000178498_ENST00000548198_ENSP00000447873[171,179]; 1055698f-PP_40131_ENSG00000178498_ENST00000551632_ENSP00000448696[174,182]
1055698F	1055698F_CRC_200323_1.mgf	8230	16.4608	449.773	449.771	2.62355	2	KPTSPGKAI		9	10.37	1055698f-PP_32966_ENSG00000095637_ENST00000371241_ENSP00000360285[183,191]; 1055698f-PP_32965_ENSG00000095637_ENST00000371241_ENSP00000360285[183,191]; 1055698f-PP_32957_ENSG00000095637_ENST00000306402_ENSP00000302556[224,232]; 1055698f-PP_32956_ENSG00000095637_ENST00000306402_ENSP00000302556[224,232]; 1055698f-PP_32955_ENSG00000095637_ENST00000371249_ENSP00000360295[315,323]; 1055698f-PP_32954_E…
1055698F	1055698F_CRC_200323_1.mgf	8253	16.4913	378.881	378.88	2.19067	3	LSYDQPRKK		9	12.55	1055698f-PP_761_ENSG00000011007_ENST00000609199_ENSP00000476781[411,419]; 1055698f-PP_759_ENSG00000011007_ENST00000418390_ENSP00000395574|1055698f-PP_760_ENSG00000011007_ENST00000613537_ENSP00000484196[437,445]
1055698F	1055698F_CRC_200323_1.mgf	8276	16.5182	461.23	461.229	1.62609	3	YRNDQRNRPY		10	21.53	1055698f-PP_53845_ENSG00000270647_ENST00000604841_ENSP00000474609[580,589]; 1055698f-PP_53842_ENSG00000270647_ENST00000605844_ENSP00000474096[583,592]
1055698F	1055698F_CRC_200323_1.mgf	8291	16.5392	353.178	353.177	1.75549	3	RPGFQQTSH		9	25.27	1055698f-PP_27374_ENSG00000168615_ENST00000481513_ENSP00000417066[31,39]; 1055698f-PP_27373_ENSG00000168615_ENST00000466936_ENSP00000420257[31,39]; 1055698f-PP_27377_ENSG00000168615_ENST00000468065_ENSP00000418737[31,39]; 1055698f-PP_27378_ENSG00000168615_ENST00000379917_ENSP00000369249[31,39]; 1055698f-PP_27376_ENSG00000168615_ENST00000481873_ENSP00000418437[31,39]; 1055698f-PP_27375_ENSG0000016…
1055698F	1055698F_CRC_200323_1.mgf	8320	16.5767	501.791	501.79	1.07615	2	ALYSGVHKK		9	25.44	1055698f-PP_23028_ENSG00000111961_ENST00000367467_ENSP00000356437[305,313]; 1055698f-PP_23029_ENSG00000111961_ENST00000637729_ENSP00000490521[66,74]
1055698F	1055698F_CRC_200323_1.mgf	8329	16.5873	488.26	488.259	2.70348	2	GTAVPSTGASK		11	18.72	1055698f-PP_9801_ENSG00000115414_ENST00000357867_ENSP00000350534[18,28]; 1055698f-PP_9803_ENSG00000115414_ENST00000443816_ENSP00000415018[18,28]; 1055698f-PP_9804_ENSG00000115414_ENST00000432072_ENSP00000399538[18,28]; 1055698f-PP_9800_ENSG00000115414_ENST00000336916_ENSP00000338200[18,28]; 1055698f-PP_9802_ENSG00000115414_ENST00000446046_ENSP00000410422[18,28]; 1055698f-PP_9799_ENSG00000115414_E…
1055698F	1055698F_CRC_200323_1.mgf	8346	16.6065	458.255	458.254	1.65847	2	RPRDASTL		8	12.55	1055698f-PP_6144_ENSG00000115760_ENST00000421745_ENSP00000393596[3284,3291]
1055698F	1055698F_CRC_200323_1.mgf	8348	16.6131	486.268	486.267	2.61173	2	GPDKARSQL		9	14.55	1055698f-PP_30817_ENSG00000136854_ENST00000636509_ENSP00000490810[208,216]; 1055698f-PP_30818_ENSG00000136854_ENST00000635950_ENSP00000490903|1055698f-PP_30819_ENSG00000136854_ENST00000636962_ENSP00000489762[222,230]; 1055698f-PP_30822_ENSG00000136854_ENST00000637173_ENSP00000490519[208,216]; 1055698f-PP_30816_ENSG00000136854_ENST00000637521_ENSP00000489791[208,216]; 1055698f-PP_30823_ENSG0000013…
1055698F	1055698F_CRC_200323_1.mgf	8350	16.6154	449.736	449.735	1.4453	2	SPTDKHTL		8	12.77	1055698f-PP_40599_ENSG00000070961_ENST00000393164_ENSP00000376869[512,519]; 1055698f-PP_40596_ENSG00000070961_ENST00000261173_ENSP00000261173|1055698f-PP_40597_ENSG00000070961_ENST00000428670_ENSP00000392043[769,776]; 1055698f-PP_4657_ENSG00000058668_ENST00000367218_ENSP00000356187[757,764]; 1055698f-PP_40595_ENSG00000070961_ENST00000359142_ENSP00000352054[769,776]; 1055698f-PP_4656_ENSG000000586…
1055698F	1055698F_CRC_200323_1.mgf	8353	16.619	452.268	452.267	2.6533	2	RPKTSTTL		8	14.1	1055698f-PP_15069_ENSG00000109685_ENST00000382888_ENSP00000372344[553,560]; 1055698f-PP_15057_ENSG00000109685_ENST00000508803_ENSP00000423972|1055698f-PP_15060_ENSG00000109685_ENST00000382892_ENSP00000372348|1055698f-PP_15061_ENSG00000109685_ENST00000382891_ENSP00000372347|1055698f-PP_15064_ENSG00000109685_ENST00000382895_ENSP00.[1205,1212]
1055698F	1055698F_CRC_200323_1.mgf	8381	16.6553	506.781	506.78	0.394648	2	NPKEAGQRL		9	20.55	1055698f-PP_30351_ENSG00000136824_ENST00000286398_ENSP00000286398|1055698f-PP_30352_ENSG00000136824_ENST00000374793_ENSP00000363925|1055698f-PP_30353_ENSG00000136824_ENST00000374787_ENSP00000363919[961,969]; 1055698f-PP_30354_ENSG00000136824_ENST00000493955_ENSP00000431534[28,36]
1055698F	1055698F_CRC_200323_1.mgf	8387	16.6625	464.765	464.764	1.01127	2	KPRNTAEL		8	15.6	1055698f-PP_6009_ENSG00000115241_ENST00000344034_ENSP00000342778[506,513]
1055698F	1055698F_CRC_200323_1.mgf	8411	16.6939	516.82	516.819	1.16095	2	HIHKSLIGK		9	16.6	1055698f-PP_24278_ENSG00000105968_ENST00000349299_ENSP00000342714[75,83]; 1055698f-PP_24280_ENSG00000105968_ENST00000350771_ENSP00000340708[87,95]; 1055698f-PP_16389_ENSG00000164032_ENST00000296417_ENSP00000296417[113,121]; 1055698f-PP_24279_ENSG00000105968_ENST00000308153_ENSP00000308405[113,121]
1055698F	1055698F_CRC_200323_1.mgf	8428	16.7138	534.284	534.283	0.823533	2	TPAGSRTQHL		10	14.89	1055698f-PP_8802_ENSG00000115183_ENST00000263635_ENSP00000263635[1573,1582]; 1055698f-PP_8801_ENSG00000115183_ENST00000263635_ENSP00000263635[1573,1582]
1055698F	1055698F_CRC_200323_1.mgf	8447	16.7396	487.75	487.749	2.05024	2	SPREQVTGT		9	23.34	1055698f-PP_4860_ENSG00000009790_ENST00000367025_ENSP00000355992[111,119]
1055698F	1055698F_CRC_200323_1.mgf	8449	16.7419	501.309	501.309	1.35645	2	KTIDRLAGK		9	10.47	1055698f-PP_45550_ENSG00000211895_ENST00000390547_ENSP00000374989[327,335]; 1055698f-PP_45549_ENSG00000211895_ENST00000390547_ENSP00000374989[327,335]; 1055698f-PP_45544_ENSG00000211890_ENST00000390539_ENSP00000374981[314,322]; 5885_ConcatSP[7464,7472]; 4327_ConcatSP[3027,3035]; 477_ConcatSP[5125,5133]; 4675_ConcatSP[7025,7033]; 494_ConcatSP[3027,3035]
1055698F	1055698F_CRC_200323_1.mgf	8450	16.7431	354.214	354.214	1.69389	3	RPYAAGGKKL		10	20.04	1055698f-PP_32770_ENSG00000107771_ENST00000224756_ENSP00000224756[292,301]; 1055698f-PP_32769_ENSG00000107771_ENST00000224756_ENSP00000224756[292,301]; 1055698f-PP_32771_ENSG00000107771_ENST00000224756_ENSP00000224756[292,301]; 1055698f-PP_32768_ENSG00000107771_ENST00000372088_ENSP00000361160[292,301]; 1055698f-PP_32767_ENSG00000107771_ENST00000372088_ENSP00000361160[292,301]; 1055698f-PP_32766_E…
1055698F	1055698F_CRC_200323_1.mgf	8462	16.7573	473.233	473.232	1.79616	2	GPQATRGQM		9	28.03	1055698f-PP_66759_ENSG00000196576_ENST00000449103_ENSP00000409171|1055698f-PP_66763_ENSG00000196576_ENST00000359337_ENSP00000352288[951,959]; 1055698f-PP_66762_ENSG00000196576_ENST00000449103_ENSP00000409171|1055698f-PP_66766_ENSG00000196576_ENST00000359337_ENSP00000352288[951,959]; 1055698f-PP_66761_ENSG00000196576_ENST00000449103_ENSP00000409171|1055698f-PP_66765_ENSG00000196576_ENST00000359337…
1055698F	1055698F_CRC_200323_1.mgf	8466	16.7619	432.228	432.227	2.19792	2	GSSLPTSSK		9	22.04	586_ConcatSP[5115,5123]; 1055698f-PP_5108_ENSG00000182827_ENST00000366812_ENSP00000355777[314,322]
1055698F	1055698F_CRC_200323_1.mgf	8485	16.7876	451.739	451.738	2.59	2	GPGTNRTTV		9	33.36	1055698f-PP_20283_ENSG00000225921_ENST00000451315_ENSP00000405674[200,208]; 3057_ConcatSP[8959,8967]; 4265_ConcatSP[1175,1183]; 5286_ConcatSP[5383,5391]
1055698F	1055698F_CRC_200323_1.mgf	8517	16.8295	499.27	499.269	1.48217	2	SSNSYAIKK		9	26.38	6296_ConcatSP[4146,4154]; 1055698f-PP_62625_ENSG00000083845_ENST00000598098_ENSP00000470660[114,122]; 1055698f-PP_62624_ENSG00000083845_ENST00000596314_ENSP00000471185[184,192]; 1055698f-PP_62623_ENSG00000083845_ENST00000601521_ENSP00000470114|1055698f-PP_62626_ENSG00000083845_ENST00000196551_ENSP00000196551|1055698f-PP_62628_ENSG00000083845_ENST00000596046_ENSP00000472985[184,192]; 1055698f-PP_6…
1055698F	1055698F_CRC_200323_1.mgf	8518	16.8307	412.244	412.243	2.11041	2	VRPPAAAAA		9	12.96	1055698f-PP_10410_ENSG00000163359_ENST00000347401_ENSP00000315609[2344,2352]; 1055698f-PP_10405_ENSG00000163359_ENST00000472056_ENSP00000418285[2345,2353]; 1055698f-PP_10400_ENSG00000163359_ENST00000353578_ENSP00000315873[2746,2754]; 1055698f-PP_10395_ENSG00000163359_ENST00000295550_ENSP00000295550[2952,2960]; 1055698f-PP_10406_ENSG00000163359_ENST00000347401_ENSP00000315609[2344,2352]; 1055698f-…
1055698F	1055698F_CRC_200323_1.mgf	8524	16.8377	386.557	386.556	1.50043	3	RTYKSPLRH		9	21.32	1055698f-PP_66624_ENSG00000188636_ENST00000341255_ENSP00000340434[175,183]
1055698F	1055698F_CRC_200323_1.mgf	8536	16.8517	523.287	523.285	2.17854	2	GPSKERTLSA		10	23.27	1055698f-PP_31501_ENSG00000107929_ENST00000612396_ENSP00000482767|1055698f-PP_31502_ENSG00000107929_ENST00000316157_ENSP00000326128[560,569]; 1055698f-PP_31503_ENSG00000107929_ENST00000448368_ENSP00000394545[125,134]; 1055698f-PP_31504_ENSG00000107929_ENST00000440895_ENSP00000403018[35,44]
1055698F	1055698F_CRC_200323_1.mgf	8546	16.867	400.883	400.883	1.39692	3	RAKPEDRESL		10	26.88	1055698f-PP_652_ENSG00000090432_ENST00000264198_ENSP00000264198[289,298]
1055698F	1055698F_CRC_200323_1.mgf	8570	16.8952	481.726	481.725	1.49463	2	SPKSNDSDL		9	14.77	1055698f-PP_13940_ENSG00000075420_ENST00000415807_ENSP00000411242|1055698f-PP_13941_ENSG00000075420_ENST00000336824_ENSP00000338523[254,262]
1055698F	1055698F_CRC_200323_1.mgf	8581	16.9117	564.81	564.81	0.832139	2	RLSPSPTSQR		10	30.05	1055698f-PP_3684_ENSG00000160789_ENST00000361308_ENSP00000355292[388,397]; 1055698f-PP_3685_ENSG00000160789_ENST00000361308_ENSP00000355292[388,397]; 1055698f-PP_3683_ENSG00000160789_ENST00000368301_ENSP00000357284[388,397]; 1055698f-PP_3682_ENSG00000160789_ENST00000368301_ENSP00000357284[388,397]; 1055698f-PP_3690_ENSG00000160789_ENST00000368299_ENSP00000357282[388,397]; 1055698f-PP_3691_ENSG000…
1055698F	1055698F_CRC_200323_1.mgf	8622	16.9641	450.726	450.725	1.99678	2	SPTHTATSV		9	17.78	1055698f-PP_7993_ENSG00000075568_ENST00000186436_ENSP00000186436[1783,1791]
1055698F	1055698F_CRC_200323_1.mgf	8627	16.9699	366.853	366.853	1.36294	3	APQQQRHSF		9	15.43	1055698f-PP_27036_ENSG00000173535_ENST00000356864_ENSP00000349324[40,48]
1055698F	1055698F_CRC_200323_1.mgf	8636	16.9805	375.717	375.716	1.96957	2	RPAAPAPA		8	12.98	1055698f-PP_30171_ENSG00000165238_ENST00000448039_ENSP00000412465[92,99]; 1055698f-PP_30170_ENSG00000165238_ENST00000448039_ENSP00000412465[92,99]; 1055698f-PP_30174_ENSG00000165238_ENST00000395477_ENSP00000378860[92,99]; 1055698f-PP_30175_ENSG00000165238_ENST00000395477_ENSP00000378860[92,99]; 1055698f-PP_30177_ENSG00000165238_ENST00000432730_ENSP00000415038[87,94]; 1055698f-PP_30176_ENSG0000016…
1055698F	1055698F_CRC_200323_1.mgf	8642	16.9875	513.789	513.788	1.26511	2	RPKAENQAL		9	23.01	1055698f-PP_64198_ENSG00000196700_ENST00000369888_ENSP00000358904[76,84]
1055698F	1055698F_CRC_200323_1.mgf	8658	17.0098	397.22	397.219	2.014	3	RPQKPQEHGL		10	13.47	1055698f-PP_66026_ENSG00000198089_ENST00000443011_ENSP00000401199[870,879]; 1055698f-PP_66025_ENSG00000198089_ENST00000443011_ENSP00000401199[870,879]; 1055698f-PP_66028_ENSG00000198089_ENST00000443011_ENSP00000401199[870,879]; 1055698f-PP_66027_ENSG00000198089_ENST00000443011_ENSP00000401199[870,879]; 1055698f-PP_66032_ENSG00000198089_ENST00000400289_ENSP00000383146[941,950]; 1055698f-PP_66029_E…
1055698F	1055698F_CRC_200323_1.mgf	8675	17.0332	543.781	543.78	1.65508	2	NPDQRKESL		9	25.64	6036_ConcatSP[3910,3918]; 1055698f-PP_43982_ENSG00000178974_ENST00000313833_ENSP00000313159|1055698f-PP_43985_ENSG00000178974_ENST00000440021_ENSP00000394117[446,454]; 1055698f-PP_43981_ENSG00000178974_ENST00000313833_ENSP00000313159|1055698f-PP_43984_ENSG00000178974_ENST00000440021_ENSP00000394117[446,454]; 1055698f-PP_43980_ENSG00000178974_ENST00000313833_ENSP00000313159|1055698f-PP_43983_ENSG0…
1055698F	1055698F_CRC_200323_1.mgf	8712	17.0801	523.278	523.277	2.00659	2	QAEKSRPVM		9	17.47	1055698f-PP_61673_ENSG00000142546_ENST00000596358_ENSP00000470034[291,299]; 1055698f-PP_61672_ENSG00000142546_ENST00000339093_ENSP00000343497[294,302]
1055698F	1055698F_CRC_200323_1.mgf	8742	17.1187	486.785	486.785	1.06823	2	KVFGGTVHK		9	20.7	1055698f-PP_13726_ENSG00000163655_ENST00000295920_ENSP00000295920[13,21]; 1055698f-PP_13725_ENSG00000163655_ENST00000496455_ENSP00000419851[112,120]
1055698F	1055698F_CRC_200323_1.mgf	8743	17.1199	549.799	549.799	1.27319	2	KPEEQRQAL		9	23.23	1055698f-PP_28958_ENSG00000178209_ENST00000398774_ENSP00000381756[886,894]; 1055698f-PP_28960_ENSG00000178209_ENST00000354958_ENSP00000347044[896,904]; 1055698f-PP_28961_ENSG00000178209_ENST00000356346_ENSP00000348702[904,912]; 1055698f-PP_28957_ENSG00000178209_ENST00000354589_ENSP00000346602[918,926]; 1055698f-PP_28955_ENSG00000178209_ENST00000345136_ENSP00000344848[918,926]; 1055698f-PP_28956_E…
1055698F	1055698F_CRC_200323_1.mgf	8745	17.1223	358.221	358.221	1.67495	3	KLDQTIARK		9	21.07	1055698f-PP_55433_ENSG00000108604_ENST00000613943_ENSP00000483605[131,139]; 1055698f-PP_55434_ENSG00000108604_ENST00000448276_ENSP00000392617[168,176]; 1055698f-PP_55435_ENSG00000108604_ENST00000225742_ENSP00000225742[93,101]
1055698F	1055698F_CRC_200323_1.mgf	8776	17.1623	584.318	584.317	1.19798	2	APPEYHRKAV		10	36.75	1055698f-PP_48236_ENSG00000185787_ENST00000558502_ENSP00000452808[226,235]; 1055698f-PP_48231_ENSG00000185787_ENST00000426013_ENSP00000408880[314,323]; 1055698f-PP_48230_ENSG00000185787_ENST00000379535_ENSP00000368850[339,348]; 1055698f-PP_48232_ENSG00000185787_ENST00000331268_ENSP00000331310[353,362]
1055698F	1055698F_CRC_200323_1.mgf	8797	17.1868	507.734	507.734	0.787814	2	RPTHMNQM		8	15.5	1055698f-PP_29275_ENSG00000096968_ENST00000381652_ENSP00000371067[528,535]; 1055698f-PP_29274_ENSG00000096968_ENST00000381652_ENSP00000371067[528,535]; 1055698f-PP_29271_ENSG00000096968_ENST00000636127_ENSP00000489812[528,535]; 1055698f-PP_29272_ENSG00000096968_ENST00000636127_ENSP00000489812[528,535]
1055698F	1055698F_CRC_200323_1.mgf	8809	17.2044	558.772	558.771	1.78964	2	KMDESKHEI		9	31.5	1055698f-PP_29674_ENSG00000137076_ENST00000314888_ENSP00000316029[535,543]
1055698F	1055698F_CRC_200323_1.mgf	8818	17.215	480.785	480.785	0.93597	2	HPKKPGPSL		9	10.04	1055698f-PP_53928_ENSG00000275066_ENST00000612223_ENSP00000483453[192,200]; 1055698f-PP_53927_ENSG00000275066_ENST00000612223_ENSP00000483453[192,200]
1055698F	1055698F_CRC_200323_1.mgf	8840	17.2408	496.74	496.739	1.06696	2	QPATKETSM		9	27.52	1055698f-PP_40885_ENSG00000111727_ENST00000229330_ENSP00000229330[440,448]
1055698F	1055698F_CRC_200323_1.mgf	8845	17.2502	358.201	358.2	2.23339	3	SPNRTGARTL		10	16.71	1055698f-PP_5882_ENSG00000143970_ENST00000336112_ENSP00000337250[620,629]; 1055698f-PP_5881_ENSG00000143970_ENST00000435504_ENSP00000391447[648,657]
1055698F	1055698F_CRC_200323_1.mgf	8848	17.2537	492.268	492.267	1.50325	2	RPASTHTTL		9	13.49	1055698f-PP_25367_ENSG00000205277_ENST00000536621_ENSP00000441929[1192,1200]; 1055698f-PP_25364_ENSG00000205277_ENST00000536621_ENSP00000441929[1192,1200]; 1055698f-PP_25363_ENSG00000205277_ENST00000536621_ENSP00000441929[1192,1200]; 1055698f-PP_25366_ENSG00000205277_ENST00000536621_ENSP00000441929[1192,1200]; 1055698f-PP_25365_ENSG00000205277_ENST00000536621_ENSP00000441929[1192,1200]; 1055698f-…
1055698F	1055698F_CRC_200323_1.mgf	8878	17.288	563.802	563.802	0.780416	2	APSQQRQQIA		10	37.55	1055698f-PP_52195_ENSG00000174231_ENST00000304992_ENSP00000304350|1055698f-PP_52196_ENSG00000174231_ENST00000572621_ENSP00000460348[2018,2027]
1055698F	1055698F_CRC_200323_1.mgf	8881	17.2958	375.213	375.212	2.05217	3	RLHEKIQEA		9	16.34	1055698f-PP_31195_ENSG00000148296_ENST00000372022_ENSP00000361092[120,128]
1055698F	1055698F_CRC_200323_1.mgf	8929	17.3553	491.242	491.241	2.38172	2	QPAQNHSSL		9	22.52	1055698f-PP_2403_ENSG00000171488_ENST00000370454_ENSP00000359483[60,68]
1055698F	1055698F_CRC_200323_1.mgf	8953	17.3867	376.541	376.54	0.956073	3	QLYHSPARR		9	20.07	1055698f-PP_58399_ENSG00000066044_ENST00000407627_ENSP00000385269|1055698f-PP_58400_ENSG00000066044_ENST00000596459_ENSP00000472197[198,206]
1055698F	1055698F_CRC_200323_1.mgf	8955	17.3891	471.257	471.256	1.99467	2	RTYSSSLK		8	15.76	3511_ConcatSP[4345,4352]; 6407_ConcatSP[6967,6974]; 1055698f-PP_4570_ENSG00000159166_ENST00000503578_ENSP00000422687[11,18]; 1055698f-PP_4571_ENSG00000159166_ENST00000391967_ENSP00000375829[360,367]; 1055698f-PP_4572_ENSG00000159166_ENST00000367313_ENSP00000356282[374,381]; 1578_ConcatSP[1816,1823]; 2132_ConcatSP[9976,9983]; 907_ConcatSP[3311,3318]
1055698F	1055698F_CRC_200323_1.mgf	8980	17.4219	493.757	493.758	-1.0734	2	ATSNVHMVK		9	32.67	1055698f-PP_58734_ENSG00000197256_ENST00000586659_ENSP00000465650[395,403]; 1055698f-PP_58736_ENSG00000197256_ENST00000589359_ENSP00000468002[395,403]
1055698F	1055698F_CRC_200323_1.mgf	8981	17.4232	488.767	488.766	1.35034	2	GPIRKSTSM		9	20.01	1055698f-PP_64475_ENSG00000205726_ENST00000399349_ENSP00000382286[966,974]; 1055698f-PP_64476_ENSG00000205726_ENST00000399349_ENSP00000382286[966,974]; 1055698f-PP_64467_ENSG00000205726_ENST00000399353_ENSP00000382290[929,937]; 1055698f-PP_64468_ENSG00000205726_ENST00000399353_ENSP00000382290[929,937]; 1055698f-PP_64473_ENSG00000205726_ENST00000399352_ENSP00000382289[966,974]; 1055698f-PP_64474_E…
1055698F	1055698F_CRC_200323_1.mgf	8986	17.429	444.744	444.743	2.11358	2	KPASGSQTL		9	16.31	1055698f-PP_57483_ENSG00000215421_ENST00000299687_ENSP00000299687[519,527]; 1055698f-PP_57482_ENSG00000215421_ENST00000582337_ENSP00000462348[519,527]; 2884_ConcatSP[713,721]
1055698F	1055698F_CRC_200323_1.mgf	9015	17.4624	455.249	455.249	1.62549	2	HPRTGASAL		9	15.14	1055698f-PP_62292_ENSG00000125503_ENST00000435544_ENSP00000387833[149,157]; 1055698f-PP_62293_ENSG00000125503_ENST00000435544_ENSP00000387833[149,157]; 1055698f-PP_62295_ENSG00000125503_ENST00000592993_ENSP00000465957[179,187]; 1055698f-PP_62294_ENSG00000125503_ENST00000592993_ENSP00000465957[179,187]; 1055698f-PP_62290_ENSG00000125503_ENST00000263433_ENSP00000263433[223,231]; 1055698f-PP_62289_E…
1055698F	1055698F_CRC_200323_1.mgf	9016	17.4678	504.783	504.783	0.851851	2	RVDGPKHSL		9	11.39	1055698f-PP_29385_ENSG00000155876_ENST00000380527_ENSP00000369899[302,310]; 306_ConcatSP[5183,5191]
1055698F	1055698F_CRC_200323_1.mgf	9043	17.4986	371.882	371.881	2.42013	3	RPKRPANQF		9	20.57	1055698f-PP_21153_ENSG00000204435_ENST00000375882_ENSP00000365042|1055698f-PP_21154_ENSG00000204435_ENST00000375865_ENSP00000365025|1055698f-PP_21155_ENSG00000204435_ENST00000375866_ENSP00000365026[175,183]; 1055698f-PP_21152_ENSG00000204435_ENST00000375885_ENSP00000365046[194,202]; 1055698f-PP_21156_ENSG00000263020_ENST00000375880_ENSP00000365040[175,183]
1055698F	1055698F_CRC_200323_1.mgf	9044	17.5041	515.313	515.312	1.80473	2	SVAKERARL		9	14.86	1055698f-PP_3684_ENSG00000160789_ENST00000361308_ENSP00000355292[94,102]; 1055698f-PP_3685_ENSG00000160789_ENST00000361308_ENSP00000355292[94,102]; 1055698f-PP_3683_ENSG00000160789_ENST00000368301_ENSP00000357284[94,102]; 1055698f-PP_3682_ENSG00000160789_ENST00000368301_ENSP00000357284[94,102]; 1055698f-PP_3690_ENSG00000160789_ENST00000368299_ENSP00000357282[94,102]; 1055698f-PP_3691_ENSG00000160…
1055698F	1055698F_CRC_200323_1.mgf	9045	17.5052	526.268	526.268	0.380035	2	HPADNRTQI		9	17.93	1055698f-PP_22993_ENSG00000152818_ENST00000367545_ENSP00000356515[1282,1290]
1055698F	1055698F_CRC_200323_1.mgf	9050	17.5111	425.251	425.251	1.48148	2	HLPAGGAVK		9	17.64	1055698f-PP_11643_ENSG00000047849_ENST00000395734_ENSP00000379083[1079,1087]; 1055698f-PP_11645_ENSG00000047849_ENST00000360240_ENSP00000353375[1079,1087]; 1055698f-PP_11644_ENSG00000047849_ENST00000426837_ENSP00000407602[2224,2232]; 1055698f-PP_11646_ENSG00000047849_ENST00000420772_ENSP00000409731[772,780]; 1055698f-PP_11642_ENSG00000047849_ENST00000429422_ENSP00000416743[420,428]
1055698F	1055698F_CRC_200323_1.mgf	9052	17.5134	387.855	387.855	1.70167	3	RPRDDSDSTL		10	14.09	1055698f-PP_61300_ENSG00000125755_ENST00000245934_ENSP00000245934[348,357]; 1055698f-PP_61301_ENSG00000125755_ENST00000600237_ENSP00000473136[348,357]; 1055698f-PP_61303_ENSG00000125755_ENST00000599460_ENSP00000479480[348,357]
1055698F	1055698F_CRC_200323_1.mgf	9053	17.5146	493.288	493.287	1.31769	2	TPKEKAQAL		9	25.51	1055698f-PP_33604_ENSG00000148773_ENST00000368653_ENSP00000357642[853,861]; 1055698f-PP_33605_ENSG00000148773_ENST00000368654_ENSP00000357643[1213,1221]
1055698F	1055698F_CRC_200323_1.mgf	9058	17.5204	510.255	510.254	1.37187	2	ATNDSVVADK		10	27.54	1055698f-PP_51154_ENSG00000205220_ENST00000358514_ENSP00000351314[59,68]
1055698F	1055698F_CRC_200323_1.mgf	9062	17.5252	384.225	384.224	1.43146	3	KIYDRQVTK		9	16.23	1055698f-PP_67787_ENSG00000085224_ENST00000395603_ENSP00000378967[2136,2144]; 1055698f-PP_67786_ENSG00000085224_ENST00000373344_ENSP00000362441[2174,2182]
1055698F	1055698F_CRC_200323_1.mgf	9112	17.5908	473.761	473.761	0.928739	2	RGAVPMSTK		9	17.54	1055698f-PP_49183_ENSG00000103145_ENST00000573842_ENSP00000458628[36,44]; 1055698f-PP_49179_ENSG00000103145_ENST00000248089_ENSP00000248089[36,44]
1055698F	1055698F_CRC_200323_1.mgf	9117	17.5971	357.51	357.509	1.51045	3	GLNEHNHHL		9	22.38	1055698f-PP_15008_ENSG00000159692_ENST00000382952_ENSP00000372411[227,235]; 1055698f-PP_15009_ENSG00000159692_ENST00000290921_ENSP00000290921[238,246]
1055698F	1055698F_CRC_200323_1.mgf	9120	17.6006	394.211	394.211	1.01469	3	RSYDRSLQR		9	22.92	1055698f-PP_29645_ENSG00000198853_ENST00000361226_ENSP00000355177|1055698f-PP_29647_ENSG00000198853_ENST00000455600_ENSP00000393922[497,505]; 1055698f-PP_29644_ENSG00000198853_ENST00000361226_ENSP00000355177|1055698f-PP_29646_ENSG00000198853_ENST00000455600_ENSP00000393922[497,505]
1055698F	1055698F_CRC_200323_1.mgf	9123	17.6041	472.774	472.774	0.698008	2	VPSEGKKSL		9	10.75	1055698f-PP_46962_ENSG00000137804_ENST00000450592_ENSP00000401014[133,141]; 1055698f-PP_46961_ENSG00000137804_ENST00000260359_ENSP00000260359[141,149]; 1055698f-PP_46965_ENSG00000137804_ENST00000560747_ENSP00000454097[155,163]; 1055698f-PP_46964_ENSG00000137804_ENST00000414849_ENSP00000400746[156,164]; 1055698f-PP_46966_ENSG00000137804_ENST00000560177_ENSP00000453657[155,163]; 1055698f-PP_46963_E…
1055698F	1055698F_CRC_200323_1.mgf	9126	17.6076	456.767	456.767	0.65679	2	RPTPKNSL		8	24.09	5009_ConcatSP[2947,2954]; 5927_ConcatSP[2175,2182]; 1055698f-PP_12905_ENSG00000065518_ENST00000485064_ENSP00000419578[81,88]; 1055698f-PP_12904_ENSG00000065518_ENST00000184266_ENSP00000184266[81,88]; 2172_ConcatSP[3996,4003]; 5271_ConcatSP[8718,8725]
1055698F	1055698F_CRC_200323_1.mgf	9145	17.6291	473.746	473.746	1.68867	2	ATDIPSSQK		9	22.1	1055698f-PP_18467_ENSG00000134982_ENST00000257430_ENSP00000257430|1055698f-PP_18469_ENSG00000134982_ENST00000508376_ENSP00000427089[1184,1192]; 1055698f-PP_18466_ENSG00000134982_ENST00000257430_ENSP00000257430|1055698f-PP_18468_ENSG00000134982_ENST00000508376_ENSP00000427089[1184,1192]
1055698F	1055698F_CRC_200323_1.mgf	9168	17.6604	522.264	522.263	1.53179	2	TPHLAKTEM	Oxidation-M9	9	18.76	1055698f-PP_64572_ENSG00000157554_ENST00000288319_ENSP00000288319[25,33]; 1055698f-PP_64576_ENSG00000157554_ENST00000398919_ENSP00000381891[32,40]; 1055698f-PP_64571_ENSG00000157554_ENST00000398905_ENSP00000381877[25,33]; 1055698f-PP_64574_ENSG00000157554_ENST00000398911_ENSP00000381882[32,40]
1055698F	1055698F_CRC_200323_1.mgf	9179	17.6768	422.73	422.73	1.49031	2	SPAGKNGTL		9	25.06	1055698f-PP_29336_ENSG00000107186_ENST00000381022_ENSP00000370410[1194,1202]; 1055698f-PP_29335_ENSG00000107186_ENST00000319217_ENSP00000320006[1194,1202]
1055698F	1055698F_CRC_200323_1.mgf	9211	17.7178	392.568	392.568	1.27366	3	KPQDYKKRL		9	22.45	1055698f-PP_11381_ENSG00000168036_ENST00000453024_ENSP00000411226[659,667]; 1055698f-PP_11379_ENSG00000168036_ENST00000396183_ENSP00000379486|1055698f-PP_11380_ENSG00000168036_ENST00000349496_ENSP00000344456|1055698f-PP_11382_ENSG00000168036_ENST00000396185_ENSP00000379488[666,674]
1055698F	1055698F_CRC_200323_1.mgf	9216	17.7237	494.752	494.752	1.29358	2	SPAQQHAHL		9	32.91	1055698f-PP_13627_ENSG00000018408_ENST00000465804_ENSP00000419465|1055698f-PP_13628_ENSG00000018408_ENST00000360632_ENSP00000353847[105,113]
1055698F	1055698F_CRC_200323_1.mgf	9218	17.726	358.873	358.872	2.56359	3	TVRQSTRNL		9	20.02	1055698f-PP_27739_ENSG00000137573_ENST00000458141_ENSP00000403040|1055698f-PP_27741_ENSG00000137573_ENST00000402687_ENSP00000385704|1055698f-PP_27743_ENSG00000137573_ENST00000419716_ENSP00000390315|1055698f-PP_27746_ENSG00000137573_ENST00000260128_ENSP00.[484,492]; 1055698f-PP_27740_ENSG00000137573_ENST00000458141_ENSP00000403040|1055698f-PP_27742_ENSG00000137573_ENST00000402687_ENSP00000385704|1…
1055698F	1055698F_CRC_200323_1.mgf	9240	17.7553	563.833	563.832	1.41886	2	KVDGRVVEPK		10	18.18	1055698f-PP_9132_ENSG00000170144_ENST00000411529_ENSP00000408487[77,86]; 1055698f-PP_9131_ENSG00000170144_ENST00000392524_ENSP00000376309|1055698f-PP_9133_ENSG00000170144_ENST00000435711_ENSP00000416340[99,108]; 1055698f-PP_39740_ENSG00000135486_ENST00000547276_ENSP00000447260[78,87]; 1055698f-PP_39739_ENSG00000135486_ENST00000330752_ENSP00000333504[78,87]; 1055698f-PP_39734_ENSG00000135486_ENST0…
1055698F	1055698F_CRC_200323_1.mgf	9256	17.774	470.729	470.728	2.23059	2	NPSSHGQTI		9	13.46	1055698f-PP_5882_ENSG00000143970_ENST00000336112_ENSP00000337250[1346,1354]; 1055698f-PP_5881_ENSG00000143970_ENST00000435504_ENSP00000391447[1374,1382]
1055698F	1055698F_CRC_200323_1.mgf	9260	17.7787	441.726	441.725	1.81108	2	GPRGDQGPV		9	14.45	1055698f-PP_24989_ENSG00000164692_ENST00000620463_ENSP00000477719[818,826]; 1055698f-PP_24988_ENSG00000164692_ENST00000297268_ENSP00000297268[820,828]
1055698F	1055698F_CRC_200323_1.mgf	9282	17.8079	490.251	490.251	-1.63182	2	SPRDPAHTV		9	10.37	1055698f-PP_29245_ENSG00000080608_ENST00000397885_ENSP00000380982[447,455]
1055698F	1055698F_CRC_200323_1.mgf	9309	17.843	479.278	479.277	0.83459	2	KARAQAEAL		9	21.99	1055698f-PP_66360_ENSG00000183741_ENST00000407418_ENSP00000384490[82,90]
1055698F	1055698F_CRC_200323_1.mgf	9310	17.8442	451.236	451.236	1.17455	2	PAQQHAHL		8	23.81	1055698f-PP_13627_ENSG00000018408_ENST00000465804_ENSP00000419465|1055698f-PP_13628_ENSG00000018408_ENST00000360632_ENSP00000353847[106,113]
1055698F	1055698F_CRC_200323_1.mgf	9318	17.8536	411.214	411.213	1.70228	2	SMAAAGSVK		9	20.2	1055698f-PP_40506_ENSG00000179941_ENST00000393262_ENSP00000376946[4,12]
1055698F	1055698F_CRC_200323_1.mgf	9347	17.8914	502.762	502.762	1.39231	2	SPREPGYKA		9	16.53	1055698f-PP_1258_ENSG00000054118_ENST00000354618_ENSP00000346634|1055698f-PP_1259_ENSG00000054118_ENST00000469141_ENSP00000433825[698,706]
1055698F	1055698F_CRC_200323_1.mgf	9355	17.9007	402.571	402.57	1.24202	3	RLSSLRASTSK		11	12.99	1055698f-PP_29409_ENSG00000137154_ENST00000380384_ENSP00000369745|1055698f-PP_29410_ENSG00000137154_ENST00000315377_ENSP00000369743[202,212]; 1055698f-PP_29408_ENSG00000137154_ENST00000380394_ENSP00000369757[233,243]
1055698F	1055698F_CRC_200323_1.mgf	9361	17.9077	470.267	470.267	1.48852	2	AVAHALTEK		9	25.17	1055698f-PP_3749_ENSG00000163468_ENST00000472765_ENSP00000431543[372,380]; 1055698f-PP_3746_ENSG00000163468_ENST00000368259_ENSP00000357242[379,387]; 1055698f-PP_3745_ENSG00000163468_ENST00000295688_ENSP00000295688[417,425]
1055698F	1055698F_CRC_200323_1.mgf	9369	17.9171	464.759	464.759	1.93649	2	SPKDPGKSL		9	27.61	1055698f-PP_67343_ENSG00000068354_ENST00000376771_ENSP00000365962[589,597]
1055698F	1055698F_CRC_200323_1.mgf	9381	17.9348	351.206	351.205	2.90429	3	HLAEKALNR		9	23.76	1055698f-PP_44586_ENSG00000119596_ENST00000325680_ENSP00000324463[2134,2142]; 1055698f-PP_44585_ENSG00000119596_ENST00000552421_ENSP00000447921[1428,1436]
1055698F	1055698F_CRC_200323_1.mgf	9405	17.9622	354.89	354.889	3.66312	3	RPRPPQKAL		9	15.35	1055698f-PP_19491_ENSG00000135074_ENST00000257527_ENSP00000257527[854,862]
1055698F	1055698F_CRC_200323_1.mgf	9411	17.9736	462.238	462.238	0.475945	2	GPRSEAGHL		9	10.51	1055698f-PP_39261_ENSG00000167548_ENST00000301067_ENSP00000301067[4453,4461]; 1055698f-PP_39260_ENSG00000167548_ENST00000301067_ENSP00000301067[4453,4461]
1055698F	1055698F_CRC_200323_1.mgf	9445	18.017	556.257	556.256	1.1865	2	SPSRSSTATSM		11	25.69	1055698f-PP_62359_ENSG00000179954_ENST00000389623_ENSP00000374274[1392,1402]
1055698F	1055698F_CRC_200323_1.mgf	9460	18.0347	407.209	407.209	1.76814	2	PATHSSTL		8	16.18	1599_ConcatSP[8444,8451]
1055698F	1055698F_CRC_200323_1.mgf	9478	18.0602	441.246	441.246	1.65441	2	GPKGHVSSL		9	28.14	1055698f-PP_3783_ENSG00000143319_ENST00000313146_ENSP00000323424|1055698f-PP_3784_ENSG00000143319_ENST00000368219_ENSP00000357202[190,198]
1055698F	1055698F_CRC_200323_1.mgf	9483	18.066	500.283	500.283	1.43919	2	VPRQDSKGL		9	14.48	1055698f-PP_52321_ENSG00000074356_ENST00000389005_ENSP00000373657[525,533]
1055698F	1055698F_CRC_200323_1.mgf	9487	18.0707	513.801	513.801	1.16777	2	KLQANGPVAK	Deamidated-N5	10	18.49	1055698f-PP_33207_ENSG00000166197_ENST00000605788_ENSP00000474710[67,76]; 1055698f-PP_33208_ENSG00000166197_ENST00000488254_ENSP00000475080[68,77]; 1055698f-PP_33212_ENSG00000166197_ENST00000370007_ENSP00000359024[65,74]; 1055698f-PP_33206_ENSG00000166197_ENST00000405356_ENSP00000385410[67,76]; 1055698f-PP_33211_ENSG00000166197_ENST00000476468_ENSP00000474140[47,56]
1055698F	1055698F_CRC_200323_1.mgf	9520	18.1129	517.27	517.269	0.966614	2	HVYTPSTTK		9	25.37	1055698f-PP_18012_ENSG00000164331_ENST00000296785_ENSP00000296785[113,121]
1055698F	1055698F_CRC_200323_1.mgf	9542	18.1423	493.764	493.764	1.41768	2	RPTAAPRSM		9	26.4	1055698f-PP_24101_ENSG00000011426_ENST00000396068_ENSP00000379380[26,34]; 1055698f-PP_24102_ENSG00000011426_ENST00000396068_ENSP00000379380[26,34]; 1055698f-PP_24100_ENSG00000011426_ENST00000265748_ENSP00000265748[26,34]; 1055698f-PP_24099_ENSG00000011426_ENST00000265748_ENSP00000265748[26,34]
1055698F	1055698F_CRC_200323_1.mgf	9544	18.1446	500.247	500.246	1.19941	2	QPRGGEDAAV		10	10.21	1055698f-PP_56329_ENSG00000157637_ENST00000374759_ENSP00000363891[1000,1009]; 1055698f-PP_56330_ENSG00000157637_ENST00000374759_ENSP00000363891[1000,1009]
1055698F	1055698F_CRC_200323_1.mgf	9555	18.1576	447.252	447.251	2.23588	2	APGARHATL		9	17.27	1055698f-PP_19994_ENSG00000037280_ENST00000393347_ENSP00000377016[628,636]; 1055698f-PP_19993_ENSG00000037280_ENST00000261937_ENSP00000261937[628,636]
1055698F	1055698F_CRC_200323_1.mgf	9562	18.1658	378.917	378.917	1.71542	3	KTYVIKRVK		9	12.2	1055698f-PP_6202_ENSG00000055332_ENST00000233057_ENSP00000233057|1055698f-PP_6203_ENSG00000055332_ENST00000395127_ENSP00000378559[291,299]
1055698F	1055698F_CRC_200323_1.mgf	9570	18.1786	474.736	474.735	1.62196	2	NPKESSSSL		9	26.77	1055698f-PP_50103_ENSG00000077235_ENST00000561623_ENSP00000455417[588,596]; 1055698f-PP_50104_ENSG00000077235_ENST00000356183_ENSP00000348510[588,596]
1055698F	1055698F_CRC_200323_1.mgf	9571	18.1797	479.783	479.782	1.91754	2	KPATKTAEL		9	22.44	1055698f-PP_64436_ENSG00000159140_ENST00000455528_ENSP00000399783[206,214]; 1055698f-PP_64433_ENSG00000159140_ENST00000356577_ENSP00000348984[206,214]; 1055698f-PP_64435_ENSG00000159140_ENST00000300278_ENSP00000300278[206,214]; 1055698f-PP_64437_ENSG00000159140_ENST00000381679_ENSP00000371095[206,214]
1055698F	1055698F_CRC_200323_1.mgf	9668	18.3048	491.796	491.795	1.97237	2	KPRPPPPPP		9	21.31	1055698f-PP_25582_ENSG00000253276_ENST00000523505_ENSP00000430897[146,154]
1055698F	1055698F_CRC_200323_1.mgf	9671	18.3083	459.773	459.772	2.45774	2	RISVSAASK		9	20.33	1055698f-PP_21313_ENSG00000204264_ENST00000374882_ENSP00000364016[145,153]; 1055698f-PP_21314_ENSG00000204264_ENST00000374881_ENSP00000364015[141,149]
1055698F	1055698F_CRC_200323_1.mgf	9682	18.3212	353.23	353.229	2.17989	3	SLKQKLVNK		9	10.86	1055698f-PP_53814_ENSG00000166750_ENST00000299977_ENSP00000299977[473,481]
1055698F	1055698F_CRC_200323_1.mgf	9699	18.3404	363.878	363.877	2.88559	3	RPRPTKTSF		9	19.82	1055698f-PP_66485_ENSG00000100403_ENST00000352645_ENSP00000345793[470,478]; 1055698f-PP_66484_ENSG00000100403_ENST00000352645_ENSP00000345793[470,478]
1055698F	1055698F_CRC_200323_1.mgf	9703	18.3494	374.539	374.538	2.13596	3	SPRPQRHIM		9	18.24	1055698f-PP_19337_ENSG00000171992_ENST00000307662_ENSP00000302139[281,289]; 1055698f-PP_19335_ENSG00000171992_ENST00000394243_ENSP00000377789|1055698f-PP_19336_ENSG00000171992_ENST00000522122_ENSP00000428378[525,533]
1055698F	1055698F_CRC_200323_1.mgf	9723	18.3729	519.29	519.29	-0.19257	2	AASSHVPIQK		10	21.43	1055698f-PP_68158_ENSG00000158290_ENST00000371322_ENSP00000360373[90,99]; 1055698f-PP_68159_ENSG00000158290_ENST00000336592_ENSP00000338919[95,104]
1055698F	1055698F_CRC_200323_1.mgf	9775	18.441	520.779	520.778	1.72818	2	AVSEHRQTL		9	15.29	1055698f-PP_66906_ENSG00000006756_ENST00000381154_ENSP00000370546[547,555]
1055698F	1055698F_CRC_200323_1.mgf	9780	18.4468	470.273	470.272	1.63735	2	GPKRPGNTL		9	22.67	1055698f-PP_17404_ENSG00000038382_ENST00000344204_ENSP00000339299[1765,1773]; 1055698f-PP_17407_ENSG00000038382_ENST00000513206_ENSP00000426342[1498,1506]; 1055698f-PP_17405_ENSG00000038382_ENST00000512070_ENSP00000421555[1706,1714]
1055698F	1055698F_CRC_200323_1.mgf	9790	18.4585	489.25	489.249	1.96219	2	TPRTDTSTV		9	13.43	1055698f-PP_16716_ENSG00000196159_ENST00000394329_ENSP00000377862[2237,2245]; 1055698f-PP_16717_ENSG00000196159_ENST00000394329_ENSP00000377862[2237,2245]
1055698F	1055698F_CRC_200323_1.mgf	9807	18.4819	395.576	395.575	1.3651	3	KVAENVIRQK		10	29.94	1055698f-PP_8680_ENSG00000184898_ENST00000331426_ENSP00000331211[71,80]
1055698F	1055698F_CRC_200323_1.mgf	9808	18.4831	391.22	391.219	2.14713	2	GPVGARGPA		9	20.17	1055698f-PP_54980_ENSG00000108821_ENST00000225964_ENSP00000225964[1079,1087]
1055698F	1055698F_CRC_200323_1.mgf	9810	18.4854	568.789	568.788	1.75812	2	TPRSKGQESF		10	26.93	1055698f-PP_19626_ENSG00000181163_ENST00000393820_ENSP00000377408[219,228]; 1055698f-PP_19622_ENSG00000181163_ENST00000517671_ENSP00000428755|1055698f-PP_19623_ENSG00000181163_ENST00000296930_ENSP00000296930[219,228]
1055698F	1055698F_CRC_200323_1.mgf	9815	18.4915	398.22	398.219	1.83316	3	ALYEAGERRK		10	11.15	1055698f-PP_29908_ENSG00000135046_ENST00000257497_ENSP00000257497[205,214]
1055698F	1055698F_CRC_200323_1.mgf	9820	18.4973	409.544	409.544	1.78247	3	ATYHGSFSTKK		11	40.2	1055698f-PP_10410_ENSG00000163359_ENST00000347401_ENSP00000315609[2460,2470]; 1055698f-PP_10405_ENSG00000163359_ENST00000472056_ENSP00000418285[2461,2471]; 1055698f-PP_10400_ENSG00000163359_ENST00000353578_ENSP00000315873[2862,2872]; 1055698f-PP_10395_ENSG00000163359_ENST00000295550_ENSP00000295550[3068,3078]
1055698F	1055698F_CRC_200323_1.mgf	9821	18.4985	530.284	530.284	0.264009	2	VVMRDPNTK		9	17.02	1055698f-PP_39740_ENSG00000135486_ENST00000547276_ENSP00000447260[44,52]; 1055698f-PP_39739_ENSG00000135486_ENST00000330752_ENSP00000333504[44,52]; 1055698f-PP_39734_ENSG00000135486_ENST00000546500_ENSP00000448617|1055698f-PP_39736_ENSG00000135486_ENST00000547566_ENSP00000449913[44,52]; 1055698f-PP_39737_ENSG00000135486_ENST00000340913_ENSP00000341826[44,52]; 1055698f-PP_42474_ENSG00000139675_ENS…
1055698F	1055698F_CRC_200323_1.mgf	9829	18.5078	497.77	497.769	1.20538	2	VPHGSKQEL		9	25.23	1055698f-PP_59204_ENSG00000011451_ENST00000599686_ENSP00000469534[37,45]; 1055698f-PP_59202_ENSG00000011451_ENST00000545156_ENSP00000445824[34,42]; 1055698f-PP_59203_ENSG00000011451_ENST00000599910_ENSP00000469022[37,45]
1055698F	1055698F_CRC_200323_1.mgf	9835	18.5184	495.777	495.777	0.968177	2	KTGEVLDTK		9	23.07	2366_ConcatSP[224,232]; 1055698f-PP_25776_ENSG00000196937_ENST00000412653_ENSP00000408636[112,120]; 1055698f-PP_25775_ENSG00000196937_ENST00000359943_ENSP00000353025[112,120]
1055698F	1055698F_CRC_200323_1.mgf	9877	18.5718	361.893	361.893	1.93428	3	KPSVKGRAQL		10	11.71	1055698f-PP_24444_ENSG00000146731_ENST00000335503_ENSP00000352019[381,390]; 1055698f-PP_24443_ENSG00000146731_ENST00000275603_ENSP00000275603[426,435]
1055698F	1055698F_CRC_200323_1.mgf	9903	18.6058	357.878	357.877	2.2354	3	APRQPPRHL		9	31.12	1055698f-PP_43481_ENSG00000205978_ENST00000382554_ENSP00000371994[751,759]; 1055698f-PP_43482_ENSG00000205978_ENST00000382554_ENSP00000371994[751,759]
1055698F	1055698F_CRC_200323_1.mgf	9910	18.6139	484.288	484.288	1.48672	2	APRKPANTL		9	22.3	1055698f-PP_65973_ENSG00000133422_ENST00000215862_ENSP00000215862[611,619]; 1055698f-PP_65971_ENSG00000133422_ENST00000397641_ENSP00000380763[673,681]
1055698F	1055698F_CRC_200323_1.mgf	9912	18.6163	391.694	391.693	1.58287	2	SPGSHNAL		8	15.31	1055698f-PP_57316_ENSG00000091157_ENST00000615645_ENSP00000481823[781,788]; 1055698f-PP_57314_ENSG00000091157_ENST00000357574_ENSP00000350187[1423,1430]; 1055698f-PP_57315_ENSG00000091157_ENST00000254442_ENSP00000254442[1456,1463]
1055698F	1055698F_CRC_200323_1.mgf	9928	18.6351	505.791	505.791	1.42351	2	RLPQPSGAGK		10	11.55	1055698f-PP_27838_ENSG00000104427_ENST00000263849_ENSP00000263849[189,198]; 1055698f-PP_27839_ENSG00000104427_ENST00000263849_ENSP00000263849[189,198]; 1055698f-PP_27841_ENSG00000104427_ENST00000519307_ENSP00000427797[21,30]; 1055698f-PP_27840_ENSG00000104427_ENST00000519307_ENSP00000427797[21,30]
1055698F	1055698F_CRC_200323_1.mgf	9942	18.6549	387.557	387.556	2.06422	3	APRPSTGPHKL		11	35.49	1055698f-PP_68631_ENSG00000129824_ENST00000430575_ENSP00000415317[37,47]; 1055698f-PP_67741_ENSG00000198034_ENST00000316084_ENSP00000362744[28,38]
1055698F	1055698F_CRC_200323_1.mgf	9944	18.6574	424.207	424.206	1.0608	2	SPYGGGRPG		9	13.42	1055698f-PP_62225_ENSG00000170889_ENST00000302907_ENSP00000302896|1055698f-PP_62229_ENSG00000170889_ENST00000391752_ENSP00000375632|1055698f-PP_62232_ENSG00000170889_ENST00000391753_ENSP00000375633[163,171]; 2091_ConcatSP[9030,9038]
1055698F	1055698F_CRC_200323_1.mgf	9951	18.6656	378.197	378.196	2.4326	3	RTYEEGLKH		9	22.26	1055698f-PP_35704_ENSG00000168439_ENST00000543847_ENSP00000442704[93,101]; 1055698f-PP_35703_ENSG00000168439_ENST00000305218_ENSP00000305958[93,101]; 1055698f-PP_35702_ENSG00000168439_ENST00000358794_ENSP00000351646[140,148]
1055698F	1055698F_CRC_200323_1.mgf	9968	18.6891	451.242	451.24	2.65934	2	GPNGAGKSTL		10	28.93	1055698f-PP_26439_ENSG00000033050_ENST00000287844_ENSP00000287844[430,439]; 1055698f-PP_26438_ENSG00000033050_ENST00000222388_ENSP00000222388[430,439]; 6050_ConcatSP[2542,2551]
1055698F	1055698F_CRC_200323_1.mgf	9968	18.6891	451.242	451.24	2.65934	2	GPNGAGKSTI		10	28.93	1055698f-PP_55621_ENSG00000154265_ENST00000586811_ENSP00000465351[299,308]; 1055698f-PP_55616_ENSG00000154265_ENST00000392676_ENSP00000376443|1055698f-PP_55618_ENSG00000154265_ENST00000588877_ENSP00000467882[1333,1342]; 1055698f-PP_55615_ENSG00000154265_ENST00000392676_ENSP00000376443|1055698f-PP_55617_ENSG00000154265_ENST00000588877_ENSP00000467882[1333,1342]
1055698F	1055698F_CRC_200323_1.mgf	9970	18.6923	493.791	493.791	1.45811	2	SIRQAGGIGK		10	25.58	1055698f-PP_29160_ENSG00000181404_ENST00000442898_ENSP00000485627[368,377]; 1055698f-PP_29161_ENSG00000181404_ENST00000442898_ENSP00000485627[368,377]
1055698F	1055698F_CRC_200323_1.mgf	9974	18.6969	479.747	479.746	2.12612	2	NPVHNGHAL		9	31.08	1055698f-PP_16520_ENSG00000138801_ENST00000265174_ENSP00000265174[422,430]; 1055698f-PP_32809_ENSG00000198682_ENST00000361175_ENSP00000354436[412,420]; 1055698f-PP_32810_ENSG00000198682_ENST00000456849_ENSP00000406157[417,425]
1055698F	1055698F_CRC_200323_1.mgf	9986	18.7109	488.283	488.283	0.860157	2	SLRKNSSAL		9	10.3	1055698f-PP_28102_ENSG00000164944_ENST00000297591_ENSP00000297591[1367,1375]
1055698F	1055698F_CRC_200323_1.mgf	9997	18.724	542.773	542.773	0.552718	2	GPESSRHTTL		10	22.28	1055698f-PP_6778_ENSG00000059728_ENST00000409442_ENSP00000386523[44,53]; 1055698f-PP_6775_ENSG00000059728_ENST00000435990_ENSP00000410672[54,63]; 1055698f-PP_6776_ENSG00000059728_ENST00000540449_ENSP00000443935[76,85]; 1055698f-PP_6777_ENSG00000059728_ENST00000264444_ENSP00000264444[86,95]
1055698F	1055698F_CRC_200323_1.mgf	10004	18.7356	382.877	382.876	2.0111	3	RPRQQDPHL		9	22.09	1055698f-PP_62213_ENSG00000105617_ENST00000222224_ENSP00000222224[254,262]
1055698F	1055698F_CRC_200323_1.mgf	10006	18.7379	450.768	450.767	2.08534	2	KPRSAAASL		9	18.19	1055698f-PP_25585_ENSG00000105851_ENST00000359195_ENSP00000352121[24,32]
1055698F	1055698F_CRC_200323_1.mgf	10018	18.7519	445.739	445.738	2.40051	2	GAATQRSSL		9	20.54	1055698f-PP_54661_ENSG00000159314_ENST00000428638_ENSP00000403323[127,135]; 1055698f-PP_54665_ENSG00000159314_ENST00000528273_ENSP00000436137|1055698f-PP_54666_ENSG00000159314_ENST00000290470_ENSP00000290470[127,135]
1055698F	1055698F_CRC_200323_1.mgf	10019	18.7531	431.22	431.219	1.99435	2	GPDSKSSAL		9	27.81	1055698f-PP_66182_ENSG00000100365_ENST00000248899_ENSP00000248899[74,82]
1055698F	1055698F_CRC_200323_1.mgf	10032	18.7676	369.55	369.549	2.32716	3	KVYDKAINR		9	30.13	1055698f-PP_17555_ENSG00000164190_ENST00000448238_ENSP00000406266[2574,2582]; 1055698f-PP_17556_ENSG00000164190_ENST00000448238_ENSP00000406266[2574,2582]; 1055698f-PP_17553_ENSG00000164190_ENST00000282516_ENSP00000282516[2574,2582]; 1055698f-PP_17554_ENSG00000164190_ENST00000282516_ENSP00000282516[2574,2582]; 1840_ConcatSP[144,152]
1055698F	1055698F_CRC_200323_1.mgf	10033	18.7731	509.234	509.234	0.471296	2	SPARTHSMM		9	20.73	1055698f-PP_51110_ENSG00000039523_ENST00000428437_ENSP00000389456[8,16]; 1055698f-PP_51109_ENSG00000039523_ENST00000540839_ENSP00000443568[14,22]
1055698F	1055698F_CRC_200323_1.mgf	10041	18.7824	535.286	535.285	1.38244	2	STYSSQIRK		9	28.67	1055698f-PP_4585_ENSG00000134369_ENST00000430015_ENSP00000405437[626,634]; 1055698f-PP_4586_ENSG00000134369_ENST00000438083_ENSP00000389123[59,67]
1055698F	1055698F_CRC_200323_1.mgf	10055	18.7989	557.81	557.809	0.717091	2	ALHNRFTQK		9	22.17	1055698f-PP_45556_ENSG00000211897_ENST00000390551_ENSP00000374993[360,368]; 1055698f-PP_45555_ENSG00000211897_ENST00000390551_ENSP00000374993[360,368]; 1055698f-PP_45559_ENSG00000211897_ENST00000390551_ENSP00000374993[360,368]; 1055698f-PP_45554_ENSG00000211897_ENST00000390551_ENSP00000374993[360,368]; 1055698f-PP_45557_ENSG00000211897_ENST00000390551_ENSP00000374993[360,368]; 1055698f-PP_45560_E…
1055698F	1055698F_CRC_200323_1.mgf	10067	18.8121	401.215	401.214	2.49243	2	SPANRGSL		8	23.9	1055698f-PP_68107_ENSG00000147251_ENST00000276202_ENSP00000276202[1208,1215]; 1055698f-PP_68106_ENSG00000147251_ENST00000276204_ENSP00000276204[1208,1215]; 1055698f-PP_68108_ENSG00000147251_ENST00000633080_ENSP00000487829[1037,1044]
1055698F	1055698F_CRC_200323_1.mgf	10068	18.8175	513.77	513.77	1.05105	2	IAQDHRSSL		9	24.23	1055698f-PP_26618_ENSG00000104728_ENST00000522435_ENSP00000427768[29,37]; 1055698f-PP_26617_ENSG00000104728_ENST00000520359_ENSP00000427909[318,326]; 1055698f-PP_26616_ENSG00000104728_ENST00000349830_ENSP00000340297[356,364]; 1055698f-PP_26619_ENSG00000104728_ENST00000398564_ENSP00000381571[381,389]
1055698F	1055698F_CRC_200323_1.mgf	10071	18.8211	429.259	429.258	0.81536	2	SPAKKDVL		8	15.1	1055698f-PP_67038_ENSG00000169891_ENST00000303843_ENSP00000306033[549,556]; 1055698f-PP_67037_ENSG00000169891_ENST00000357277_ENSP00000349824[550,557]
1055698F	1055698F_CRC_200323_1.mgf	10095	18.8527	354.538	354.537	1.52311	3	APRTPGRHGL		10	31.43	1055698f-PP_38979_ENSG00000139132_ENST00000427716_ENSP00000394487[49,58]; 1055698f-PP_38976_ENSG00000139132_ENST00000531134_ENSP00000431323[134,143]; 1055698f-PP_38980_ENSG00000139132_ENST00000525053_ENSP00000433666[161,170]; 1055698f-PP_38974_ENSG00000139132_ENST00000534526_ENSP00000449273[186,195]; 1055698f-PP_38975_ENSG00000139132_ENST00000534526_ENSP00000449273[186,195]; 1055698f-PP_38977_ENS…
1055698F	1055698F_CRC_200323_1.mgf	10111	18.8714	460.223	460.222	2.71608	2	APKDSSSDL		9	17.74	1055698f-PP_57541_ENSG00000101544_ENST00000262198_ENSP00000262198[941,949]
1055698F	1055698F_CRC_200323_1.mgf	10117	18.8784	422.238	422.238	1.2789	2	QPVARSSV		8	15.58	1055698f-PP_61960_ENSG00000176024_ENST00000391794_ENSP00000375671[565,572]; 1055698f-PP_61959_ENSG00000176024_ENST00000293471_ENSP00000293471[601,608]
1055698F	1055698F_CRC_200323_1.mgf	10128	18.8913	582.752	582.751	1.8876	2	NPRDPSSSSSM		11	16.6	1055698f-PP_12502_ENSG00000169855_ENST00000618846_ENSP00000482448[1471,1481]; 1055698f-PP_12501_ENSG00000169855_ENST00000618846_ENSP00000482448[1471,1481]; 1055698f-PP_12504_ENSG00000169855_ENST00000467549_ENSP00000417992[1497,1507]; 1055698f-PP_12503_ENSG00000169855_ENST00000467549_ENSP00000417992[1497,1507]; 1055698f-PP_12497_ENSG00000169855_ENST00000618833_ENSP00000477976[1552,1562]; 1055698f-…
1055698F	1055698F_CRC_200323_1.mgf	10131	18.894	465.773	465.772	2.21138	2	RSLGSSPVK		9	19.96	1055698f-PP_38965_ENSG00000174718_ENST00000312561_ENSP00000310338[1739,1747]
1055698F	1055698F_CRC_200323_1.mgf	10132	18.8994	403.863	403.862	2.1542	3	KSNNSMAQAMK		11	29.59	1055698f-PP_62663_ENSG00000130724_ENST00000596708_ENSP00000471961[94,104]; 1055698f-PP_62660_ENSG00000130724_ENST00000600118_ENSP00000469240|1055698f-PP_62661_ENSG00000130724_ENST00000601220_ENSP00000472680|1055698f-PP_62662_ENSG00000130724_ENST00000312547_ENSP00000310440[94,104]; 1055698f-PP_62659_ENSG00000130724_ENST00000600006_ENSP00000472097[55,65]
1055698F	1055698F_CRC_200323_1.mgf	10145	18.9146	550.279	550.278	1.56285	2	APQDRQAGASV		11	24.26	1055698f-PP_32297_ENSG00000099290_ENST00000611324_ENSP00000481763[357,367]; 1055698f-PP_32298_ENSG00000099290_ENST00000611324_ENSP00000481763[357,367]; 1055698f-PP_32302_ENSG00000099290_ENST00000399339_ENSP00000382277[293,303]; 1055698f-PP_32301_ENSG00000099290_ENST00000399339_ENSP00000382277[293,303]; 1055698f-PP_32293_ENSG00000099290_ENST00000314664_ENSP00000314417[381,391]; 1055698f-PP_32294_E…
1055698F	1055698F_CRC_200323_1.mgf	10163	18.9392	517.257	517.257	1.15997	2	HPQTHETAL		9	25.62	1055698f-PP_32881_ENSG00000107854_ENST00000371627_ENSP00000360689[360,368]
1055698F	1055698F_CRC_200323_1.mgf	10204	18.9909	490.252	490.251	0.407954	2	APQHAQQSI		9	13.48	1055698f-PP_16681_ENSG00000145386_ENST00000274026_ENSP00000274026|1055698f-PP_16682_ENSG00000145386_ENST00000618014_ENSP00000481380[401,409]
1055698F	1055698F_CRC_200323_1.mgf	10236	19.0276	456.767	456.767	1.83901	2	RPSGPSKAL		9	24.87	1055698f-PP_37642_ENSG00000095139_ENST00000392859_ENSP00000376599[130,138]; 1055698f-PP_37646_ENSG00000095139_ENST00000264028_ENSP00000264028[218,226]; 1055698f-PP_37644_ENSG00000095139_ENST00000359415_ENSP00000352385[259,267]
1055698F	1055698F_CRC_200323_1.mgf	10237	19.0332	352.525	352.525	2.35445	3	QPRPRSSDL		9	17.53	1055698f-PP_64228_ENSG00000275993_ENST00000613488_ENSP00000482829[361,369]; 1055698f-PP_64710_ENSG00000142178_ENST00000270162_ENSP00000270162[361,369]
1055698F	1055698F_CRC_200323_1.mgf	10240	19.0366	535.784	535.783	1.11986	2	RSYVTTSTR		9	37.17	1055698f-PP_31777_ENSG00000026025_ENST00000487938_ENSP00000435613[28,36]; 1055698f-PP_31776_ENSG00000026025_ENST00000224237_ENSP00000224237[28,36]; 1055698f-PP_31775_ENSG00000026025_ENST00000478746_ENSP00000489830[28,36]
1055698F	1055698F_CRC_200323_1.mgf	10243	19.0401	360.86	360.859	3.3254	3	TMGHHTVGLK		10	20.73	1055698f-PP_35541_ENSG00000124942_ENST00000378024_ENSP00000367263[76,85]; 1055698f-PP_35539_ENSG00000124942_ENST00000378024_ENSP00000367263[76,85]; 1055698f-PP_35540_ENSG00000124942_ENST00000378024_ENSP00000367263[76,85]; 1055698f-PP_35543_ENSG00000124942_ENST00000531324_ENSP00000436845[76,85]; 1055698f-PP_35537_ENSG00000124942_ENST00000530124_ENSP00000433789[76,85]; 1055698f-PP_35542_ENSG0000012…
1055698F	1055698F_CRC_200323_1.mgf	10250	19.0483	421.243	421.243	1.18696	2	VVGPAAEAK		9	19.99	1055698f-PP_61171_ENSG00000170684_ENST00000622376_ENSP00000479435[185,193]; 1055698f-PP_61170_ENSG00000170684_ENST00000303809_ENSP00000302770[209,217]
1055698F	1055698F_CRC_200323_1.mgf	10258	19.0578	531.3	531.296	6.70059	2	HPDPRQKAL		9	15.58	1055698f-PP_61156_ENSG00000104853_ENST00000541297_ENSP00000442011[162,170]; 1055698f-PP_61157_ENSG00000104853_ENST00000337392_ENSP00000336994[176,184]; 1055698f-PP_61155_ENSG00000104853_ENST00000546079_ENSP00000443192[74,82]
1055698F	1055698F_CRC_200323_1.mgf	10271	19.0764	595.793	595.792	1.84628	2	SPSNTNNRSTL		11	28.21	1055698f-PP_16908_ENSG00000151623_ENST00000344721_ENSP00000341390|1055698f-PP_16910_ENSG00000151623_ENST00000358102_ENSP00000350815[312,322]; 1055698f-PP_16909_ENSG00000151623_ENST00000625323_ENSP00000486719[312,322]; 1055698f-PP_16911_ENSG00000151623_ENST00000512865_ENSP00000423510[312,322]
1055698F	1055698F_CRC_200323_1.mgf	10275	19.0811	498.797	498.795	3.32802	2	SPAKGQKPAL		10	13.99	1055698f-PP_61447_ENSG00000105486_ENST00000596549_ENSP00000471861[76,85]; 1055698f-PP_61442_ENSG00000105486_ENST00000594759_ENSP00000471380[76,85]; 1055698f-PP_61444_ENSG00000105486_ENST00000601091_ENSP00000471836|1055698f-PP_61445_ENSG00000105486_ENST00000613670_ENSP00000483027[76,85]; 1055698f-PP_61441_ENSG00000105486_ENST00000536218_ENSP00000441531[76,85]; 1055698f-PP_61443_ENSG00000105486_ENS…
1055698F	1055698F_CRC_200323_1.mgf	10311	19.127	501.766	501.764	3.10903	2	KPQTSTNNL		9	21.39	1055698f-PP_18461_ENSG00000129595_ENST00000621003_ENSP00000482810|1055698f-PP_18462_ENSG00000129595_ENST00000261486_ENSP00000261486[657,665]
1055698F	1055698F_CRC_200323_1.mgf	10336	19.1556	540.299	540.298	0.814365	2	RPRHQGVMV		9	33.32	1055698f-PP_23575_ENSG00000075624_ENST00000331789_ENSP00000349960[37,45]; 1055698f-PP_56341_ENSG00000184009_ENST00000331925_ENSP00000331514|1055698f-PP_56342_ENSG00000184009_ENST00000615544_ENSP00000477968|1055698f-PP_56343_ENSG00000184009_ENST00000573283_ENSP00000458435|1055698f-PP_56344_ENSG00000184009_ENST00000575842_ENSP00.[37,45]; 1055698f-PP_6934_ENSG00000163017_ENST00000345517_ENSP00000295…
1055698F	1055698F_CRC_200323_1.mgf	10338	19.1621	448.236	448.235	2.23097	2	APRPPSSSP		9	27.74	1055698f-PP_36317_ENSG00000110075_ENST00000534190_ENSP00000436209[553,561]; 1055698f-PP_36309_ENSG00000110075_ENST00000534534_ENSP00000434429[614,622]; 1055698f-PP_36315_ENSG00000110075_ENST00000529710_ENSP00000437329[766,774]; 1055698f-PP_36314_ENSG00000110075_ENST00000265636_ENSP00000265636[766,774]; 1055698f-PP_36311_ENSG00000110075_ENST00000265637_ENSP00000265637[800,808]; 1055698f-PP_36316_E…
1055698F	1055698F_CRC_200323_1.mgf	10341	19.1656	421.267	421.266	1.66166	2	APVKRASL		8	14.44	1055698f-PP_52794_ENSG00000129245_ENST00000250113_ENSP00000250113[186,193]
1055698F	1055698F_CRC_200323_1.mgf	10374	19.2076	404.228	404.227	1.80592	2	GPAPAAPRA		9	11.16	1547_ConcatSP[7022,7030]
1055698F	1055698F_CRC_200323_1.mgf	10382	19.2169	453.238	453.238	0.772221	2	APRTSSSSL		9	21.27	1055698f-PP_65064_ENSG00000099904_ENST00000320602_ENSP00000317804[546,554]; 1055698f-PP_65063_ENSG00000099904_ENST00000334554_ENSP00000334490[638,646]
1055698F	1055698F_CRC_200323_1.mgf	10400	19.2416	463.762	463.762	1.22908	2	RPAEGGARL		9	12.33	1055698f-PP_1648_ENSG00000126107_ENST00000372172_ENSP00000361245[144,152]
1055698F	1055698F_CRC_200323_1.mgf	10403	19.2451	443.243	443.243	0.586586	2	APAKNGAGSL		10	13.83	1055698f-PP_44198_ENSG00000126822_ENST00000555982_ENSP00000450501[44,53]; 1055698f-PP_44199_ENSG00000126822_ENST00000634379_ENSP00000489373[44,53]; 1055698f-PP_44200_ENSG00000126822_ENST00000394691_ENSP00000378183[44,53]; 1055698f-PP_44201_ENSG00000126822_ENST00000247226_ENSP00000247226[44,53]
1055698F	1055698F_CRC_200323_1.mgf	10404	19.2462	387.234	387.234	1.39451	3	ILKDGKMVQK		10	19.42	1055698f-PP_42632_ENSG00000125257_ENST00000376887_ENSP00000366084[605,614]; 1055698f-PP_42631_ENSG00000125257_ENST00000376887_ENSP00000366084[605,614]; 1055698f-PP_42634_ENSG00000125257_ENST00000536256_ENSP00000442024[530,539]; 1055698f-PP_42633_ENSG00000125257_ENST00000536256_ENSP00000442024[530,539]
1055698F	1055698F_CRC_200323_1.mgf	10408	19.2509	502.293	502.293	0.955618	2	AILDKTTNK		9	26.28	1055698f-PP_39976_ENSG00000076067_ENST00000552247_ENSP00000447426[87,95]; 1055698f-PP_39975_ENSG00000076067_ENST00000262031_ENSP00000262031[87,95]; 1055698f-PP_8838_ENSG00000153250_ENST00000392753_ENSP00000376508[73,81]; 1055698f-PP_8837_ENSG00000153250_ENST00000348849_ENSP00000294904[93,101]; 1055698f-PP_8839_ENSG00000153250_ENST00000409289_ENSP00000386571|1055698f-PP_8840_ENSG00000153250_ENST00…
1055698F	1055698F_CRC_200323_1.mgf	10453	19.3065	424.231	424.23	2.12149	2	SPTGTGKSL		9	29.75	1055698f-PP_38938_ENSG00000013573_ENST00000350437_ENSP00000309965[44,52]; 1055698f-PP_38937_ENSG00000013573_ENST00000350437_ENSP00000309965[44,52]; 1055698f-PP_38931_ENSG00000013573_ENST00000228264_ENSP00000228264[18,26]; 1055698f-PP_38930_ENSG00000013573_ENST00000228264_ENSP00000228264[18,26]; 1055698f-PP_38928_ENSG00000013573_ENST00000542838_ENSP00000443426[44,52]; 1055698f-PP_38927_ENSG0000001…
1055698F	1055698F_CRC_200323_1.mgf	10487	19.354	401.215	401.214	2.49243	2	SPGGSGRAL		9	18.07	1055698f-PP_35679_ENSG00000168005_ENST00000294244_ENSP00000294244[82,90]
1055698F	1055698F_CRC_200323_1.mgf	10489	19.3564	432.738	432.738	0.924347	2	APRGPAGPAA		10	25.15	1055698f-PP_23560_ENSG00000182095_ENST00000430969_ENSP00000395538[478,487]; 1055698f-PP_23557_ENSG00000182095_ENST00000399537_ENSP00000382452[478,487]; 1055698f-PP_23561_ENSG00000182095_ENST00000430969_ENSP00000395538[478,487]; 1055698f-PP_23559_ENSG00000182095_ENST00000399537_ENSP00000382452[478,487]; 1055698f-PP_23558_ENSG00000182095_ENST00000399537_ENSP00000382452[478,487]; 1055698f-PP_23562_E…
1055698F	1055698F_CRC_200323_1.mgf	10493	19.361	390.704	390.704	0.89582	2	APHTGGQL		8	10.38	1055698f-PP_61424_ENSG00000063169_ENST00000614245_ENSP00000480219[450,457]; 1055698f-PP_61422_ENSG00000063169_ENST00000396720_ENSP00000379946[502,509]
1055698F	1055698F_CRC_200323_1.mgf	10556	19.4415	382.552	382.552	-1.48999	3	RIIHGTASYK		10	30.03	1055698f-PP_22878_ENSG00000135525_ENST00000618822_ENSP00000482356[249,258]; 1055698f-PP_22881_ENSG00000135525_ENST00000438100_ENSP00000400790[271,280]; 1055698f-PP_22880_ENSG00000135525_ENST00000544465_ENSP00000445737[271,280]; 1055698f-PP_22879_ENSG00000135525_ENST00000354570_ENSP00000346581[286,295]; 1055698f-PP_22877_ENSG00000135525_ENST00000617204_ENSP00000482335[316,325]
1055698F	1055698F_CRC_200323_1.mgf	10558	19.4438	430.746	430.745	0.650036	2	GTALVGSQK		9	20.52	1055698f-PP_21440_ENSG00000137309_ENST00000311487_ENSP00000308227|1055698f-PP_21441_ENSG00000137309_ENST00000447654_ENSP00000399888[38,46]; 7066_ConcatSP[7546,7554]; 5753_ConcatSP[2690,2698]
1055698F	1055698F_CRC_200323_1.mgf	10601	19.4977	474.791	474.79	1.83239	2	KISTVVSSK		9	21.71	3104_ConcatSP[2507,2515]; 1055698f-PP_46848_ENSG00000140319_ENST00000267884_ENSP00000267884[66,74]; 2134_ConcatSP[5192,5200]
1055698F	1055698F_CRC_200323_1.mgf	10602	19.4988	421.704	421.704	1.56508	2	SASGPHSSL		9	13.6	1055698f-PP_47912_ENSG00000159322_ENST00000311669_ENSP00000312250[334,342]
1055698F	1055698F_CRC_200323_1.mgf	10621	19.5253	538.301	538.3	0.835965	2	KQNSQMIVK		9	15.22	1055698f-PP_53607_ENSG00000196535_ENST00000533112_ENSP00000435932[129,137]; 1055698f-PP_53609_ENSG00000196535_ENST00000628822_ENSP00000486682[129,137]; 1055698f-PP_53608_ENSG00000196535_ENST00000531253_ENSP00000434228[129,137]; 1055698f-PP_53606_ENSG00000196535_ENST00000527372_ENSP00000437073[129,137]
1055698F	1055698F_CRC_200323_1.mgf	10657	19.571	444.246	444.245	1.71077	2	IVGDPSTAK		9	20.25	1055698f-PP_8580_ENSG00000076003_ENST00000264156_ENSP00000264156[394,402]; 1055698f-PP_8579_ENSG00000076003_ENST00000264156_ENSP00000264156[394,402]; 2018_ConcatSP[7682,7690]
1055698F	1055698F_CRC_200323_1.mgf	10690	19.6129	374.541	374.54	2.26945	3	RPTDKPHASL		10	23.73	1055698f-PP_19772_ENSG00000165671_ENST00000354179_ENSP00000346111|1055698f-PP_19780_ENSG00000165671_ENST00000347982_ENSP00000343209[2136,2145]; 1055698f-PP_19770_ENSG00000165671_ENST00000354179_ENSP00000346111|1055698f-PP_19778_ENSG00000165671_ENST00000347982_ENSP00000343209[2136,2145]; 1055698f-PP_19771_ENSG00000165671_ENST00000354179_ENSP00000346111|1055698f-PP_19779_ENSG00000165671_ENST0000034…
1055698F	1055698F_CRC_200323_1.mgf	10703	19.6283	486.252	486.251	1.33676	2	SPYKPGHSV		9	19.48	1055698f-PP_27275_ENSG00000183779_ENST00000331569_ENSP00000332325[297,305]
1055698F	1055698F_CRC_200323_1.mgf	10708	19.6341	351.847	351.846	2.6432	3	HPHGSYSRL		9	19.61	1055698f-PP_51154_ENSG00000205220_ENST00000358514_ENSP00000351314[153,161]; 1055698f-PP_51153_ENSG00000261884_ENST00000573493_ENSP00000463376[6,14]; 1055698f-PP_51155_ENSG00000205220_ENST00000574576_ENSP00000463811[33,41]
1055698F	1055698F_CRC_200323_1.mgf	10754	19.695	518.257	518.257	0.578863	2	SPRGSGSSTSL		11	29.37	1055698f-PP_60471_ENSG00000090924_ENST00000425673_ENSP00000392906[45,55]; 1055698f-PP_60472_ENSG00000090924_ENST00000425673_ENSP00000392906[45,55]
1055698F	1055698F_CRC_200323_1.mgf	10828	19.7884	487.257	487.257	1.27243	2	SPRSNAGIAT		10	12.55	1055698f-PP_4454_ENSG00000116679_ENST00000367498_ENSP00000356468[594,603]
1055698F	1055698F_CRC_200323_1.mgf	10880	19.8562	518.775	518.775	1.15657	2	KVGEFSGANK		10	11.06	2770_ConcatSP[6740,6749]; 1055698f-PP_30422_ENSG00000136810_ENST00000374517_ENSP00000363641[85,94]
1055698F	1055698F_CRC_200323_1.mgf	10885	19.8628	511.797	511.796	1.56312	2	RPRHSVASL		9	12.07	1055698f-PP_38035_ENSG00000073614_ENST00000399788_ENSP00000382688[966,974]
1055698F	1055698F_CRC_200323_1.mgf	10938	19.9285	478.241	478.24	0.89913	2	STSSPYVSK		9	17.91	1055698f-PP_36976_ENSG00000137501_ENST00000527523_ENSP00000434010[347,355]; 1055698f-PP_36958_ENSG00000137501_ENST00000389960_ENSP00000374610[395,403]; 1055698f-PP_36959_ENSG00000137501_ENST00000359152_ENSP00000352065|1055698f-PP_36967_ENSG00000137501_ENST00000316356_ENSP00000318803[396,404]; 1055698f-PP_36980_ENSG00000137501_ENST00000634661_ENSP00000489269[396,404]; 1055698f-PP_36978_ENSG0000013…
1055698F	1055698F_CRC_200323_1.mgf	10949	19.9448	523.791	523.791	1.33641	2	SVYSGIRHK		9	22.59	1055698f-PP_33637_ENSG00000068383_ENST00000342652_ENSP00000340707[171,179]; 1055698f-PP_33636_ENSG00000068383_ENST00000368594_ENSP00000357583[200,208]
1055698F	1055698F_CRC_200323_1.mgf	10966	19.9648	514.317	514.317	0.777731	2	QLAKAQLQK		9	18.04	1055698f-PP_55262_ENSG00000141367_ENST00000393043_ENSP00000376763[1110,1118]; 1055698f-PP_55263_ENSG00000141367_ENST00000269122_ENSP00000269122[1110,1118]; 1055698f-PP_55261_ENSG00000141367_ENST00000621829_ENSP00000479606[1114,1122]; 3818_ConcatSP[5732,5740]
1055698F	1055698F_CRC_200323_1.mgf	10969	19.9683	444.78	444.779	0.966772	2	KLLSAGATK		9	14.92	1055698f-PP_66960_ENSG00000101911_ENST00000380668_ENSP00000370043[235,243]; 1055698f-PP_66961_ENSG00000101911_ENST00000398491_ENSP00000381504[238,246]
1055698F	1055698F_CRC_200323_1.mgf	10987	19.9933	470.255	470.254	1.19085	2	SPISGHRSV		9	12.51	1055698f-PP_26160_ENSG00000211734_ENST00000390381_ENSP00000374904[43,51]
1055698F	1055698F_CRC_200323_1.mgf	11017	20.0318	505.791	505.791	1.62122	2	KPAASRGGPGL		11	12	1055698f-PP_17585_ENSG00000082074_ENST00000351578_ENSP00000316460|1055698f-PP_17586_ENSG00000082074_ENST00000515010_ENSP00000426346[265,275]; 1055698f-PP_17587_ENSG00000082074_ENST00000505428_ENSP00000427114[265,275]; 1055698f-PP_17588_ENSG00000082074_ENST00000512982_ENSP00000425845[275,285]
1055698F	1055698F_CRC_200323_1.mgf	11024	20.04	368.23	368.23	0.135785	3	AVRKSAIMVK		10	17.94	1055698f-PP_55970_ENSG00000161533_ENST00000301608_ENSP00000301608[63,72]; 1055698f-PP_55966_ENSG00000161533_ENST00000293217_ENSP00000293217[63,72]; 1055698f-PP_55972_ENSG00000161533_ENST00000576743_ENSP00000461486[26,35]; 1055698f-PP_55969_ENSG00000161533_ENST00000573078_ENSP00000458325[63,72]
1055698F	1055698F_CRC_200323_1.mgf	11026	20.0423	512.77	512.769	1.36514	2	ATDKSFVEK		9	30.93	1055698f-PP_66160_ENSG00000100345_ENST00000216181_ENSP00000216181[537,545]; 1055698f-PP_49752_ENSG00000133392_ENST00000576790_ENSP00000458731[544,552]; 1055698f-PP_49751_ENSG00000133392_ENST00000576790_ENSP00000458731[544,552]; 1055698f-PP_49749_ENSG00000133392_ENST00000452625_ENSP00000407821[551,559]; 1055698f-PP_49750_ENSG00000133392_ENST00000452625_ENSP00000407821[551,559]; 1055698f-PP_49748_E…
1055698F	1055698F_CRC_200323_1.mgf	11057	20.082	463.708	463.707	1.46644	2	GMAGSAMSSK		10	24.92	1055698f-PP_12218_ENSG00000114251_ENST00000474267_ENSP00000417310|1055698f-PP_12219_ENSG00000114251_ENST00000264634_ENSP00000264634[15,24]
1055698F	1055698F_CRC_200323_1.mgf	11059	20.0844	472.78	472.78	0	2	GPSKTSRVL		9	20.08	1055698f-PP_48260_ENSG00000140379_ENST00000335661_ENSP00000335250[29,37]; 1055698f-PP_48259_ENSG00000140379_ENST00000267953_ENSP00000267953[29,37]
1055698F	1055698F_CRC_200323_1.mgf	11061	20.0867	386.572	386.572	0.439763	3	RTNEVVAIKK		10	25.16	1055698f-PP_53617_ENSG00000160551_ENST00000583121_ENSP00000464562[49,58]; 1055698f-PP_53618_ENSG00000160551_ENST00000261716_ENSP00000261716[49,58]
1055698F	1055698F_CRC_200323_1.mgf	11091	20.1252	352.53	352.53	2.09911	3	RPHQKSVGF		9	26.5	1055698f-PP_49546_ENSG00000187555_ENST00000542333_ENSP00000439272[51,59]; 1055698f-PP_49544_ENSG00000187555_ENST00000381886_ENSP00000371310[93,101]; 1055698f-PP_49542_ENSG00000187555_ENST00000344836_ENSP00000343535[109,117]
1055698F	1055698F_CRC_200323_1.mgf	11093	20.1281	367.561	367.561	0.707366	3	KLKEEVINK		9	15.04	3734_ConcatSP[6362,6370]; 1055698f-PP_6550_ENSG00000163001_ENST00000407816_ENSP00000385376[305,313]; 1055698f-PP_6549_ENSG00000163001_ENST00000349456_ENSP00000295117[334,342]; 1055698f-PP_6547_ENSG00000163001_ENST00000339012_ENSP00000342699[359,367]
1055698F	1055698F_CRC_200323_1.mgf	11096	20.1316	445.235	445.235	1.21284	2	APSKSESAL		9	25.27	1055698f-PP_45034_ENSG00000089737_ENST00000555054_ENSP00000452145[779,787]; 1055698f-PP_45032_ENSG00000089737_ENST00000621632_ENSP00000481495[822,830]; 1055698f-PP_45033_ENSG00000089737_ENST00000622786_ENSP00000481317[448,456]
1055698F	1055698F_CRC_200323_1.mgf	11106	20.1433	397.533	397.532	2.96832	3	RSYEEHLEK		9	12.31	1055698f-PP_1272_ENSG00000116898_ENST00000373116_ENSP00000362208[137,145]
1055698F	1055698F_CRC_200323_1.mgf	11126	20.1702	376.529	376.528	1.2748	3	RPRADTGHAF		10	19.83	1055698f-PP_41730_ENSG00000196498_ENST00000404621_ENSP00000384202[1937,1946]; 1055698f-PP_41732_ENSG00000196498_ENST00000404621_ENSP00000384202[1937,1946]; 1055698f-PP_41731_ENSG00000196498_ENST00000404621_ENSP00000384202[1937,1946]; 1055698f-PP_41729_ENSG00000196498_ENST00000405201_ENSP00000384018[1947,1956]; 1055698f-PP_41727_ENSG00000196498_ENST00000405201_ENSP00000384018[1947,1956]; 1055698f-…
1055698F	1055698F_CRC_200323_1.mgf	11146	20.1936	421.741	421.74	1.09072	2	IIGPNGSGK		9	15.23	1055698f-PP_13818_ENSG00000113810_ENST00000462787_ENSP00000420734[111,119]; 1055698f-PP_13816_ENSG00000113810_ENST00000469762_ENSP00000417964[86,94]; 1055698f-PP_13812_ENSG00000113810_ENST00000357388_ENSP00000349961|1055698f-PP_13819_ENSG00000113810_ENST00000344722_ENSP00000341382[111,119]; 1055698f-PP_13813_ENSG00000113810_ENST00000465903_ENSP00000419247[111,119]; 1055698f-PP_13814_ENSG000001138…
1055698F	1055698F_CRC_200323_1.mgf	11150	20.1983	624.31	624.309	0.640708	2	SPDESKTNEKL		11	19.61	1055698f-PP_15554_ENSG00000121892_ENST00000303538_ENSP00000303427[1065,1075]
1055698F	1055698F_CRC_200323_1.mgf	11152	20.1998	427.254	427.254	1.12345	2	RPRPGTGL		8	17.11	1055698f-PP_19851_ENSG00000184840_ENST00000332598_ENSP00000330945[11,18]
1055698F	1055698F_CRC_200323_1.mgf	11156	20.2088	522.794	522.793	0.650352	2	RTQNVIGEK		9	23.05	3768_ConcatSP[5110,5118]; 1338_ConcatSP[9773,9781]
1055698F	1055698F_CRC_200323_1.mgf	11156	20.2088	522.794	522.793	0.650352	2	RTQNVLGEK		9	23.05	725_ConcatSP[2483,2491]; 1055698f-PP_36705_ENSG00000149273_ENST00000278572_ENSP00000278572[54,62]; 1055698f-PP_36701_ENSG00000149273_ENST00000528439_ENSP00000432542[54,62]; 1055698f-PP_36706_ENSG00000149273_ENST00000532872_ENSP00000431834[54,62]; 1055698f-PP_36702_ENSG00000149273_ENST00000530164_ENSP00000433155[54,62]; 1055698f-PP_36710_ENSG00000149273_ENST00000527273_ENSP00000435457[54,62]; 1055…
1055698F	1055698F_CRC_200323_1.mgf	11158	20.2111	386.548	386.547	1.37111	3	GPNPKSSRTTL		11	32.86	1055698f-PP_54541_ENSG00000108312_ENST00000343638_ENSP00000345297|1055698f-PP_54543_ENSG00000108312_ENST00000533177_ENSP00000437180|1055698f-PP_54545_ENSG00000108312_ENST00000393606_ENSP00000377231|1055698f-PP_54546_ENSG00000108312_ENST00000526094_ENSP00.[624,634]; 1055698f-PP_54542_ENSG00000108312_ENST00000302904_ENSP00000302640|1055698f-PP_54544_ENSG00000108312_ENST00000436088_ENSP00000390669|1…
1055698F	1055698F_CRC_200323_1.mgf	11164	20.2181	355.538	355.537	1.88447	3	RPSIHREAV		9	11.67	1055698f-PP_9094_ENSG00000115935_ENST00000409415_ENSP00000387150[274,282]; 1055698f-PP_9091_ENSG00000115935_ENST00000392547_ENSP00000376330|1055698f-PP_9093_ENSG00000115935_ENST00000392546_ENSP00000376329[274,282]; 1055698f-PP_9092_ENSG00000115935_ENST00000272746_ENSP00000272746[274,282]
1055698F	1055698F_CRC_200323_1.mgf	11189	20.2509	393.217	393.217	1.19527	2	SPANRGAL		8	11.04	1055698f-PP_42692_ENSG00000125304_ENST00000376387_ENSP00000365567[392,399]; 4722_ConcatSP[6460,6467]
1055698F	1055698F_CRC_200323_1.mgf	11198	20.2616	457.246	457.246	0.612362	2	RPQGGGTQL		9	20.81	1055698f-PP_25203_ENSG00000197093_ENST00000482469_ENSP00000487594[120,128]; 1055698f-PP_25200_ENSG00000197093_ENST00000413800_ENSP00000400451|1055698f-PP_25201_ENSG00000197093_ENST00000360039_ENSP00000353142[120,128]
1055698F	1055698F_CRC_200323_1.mgf	11227	20.2997	372.866	372.866	0.697302	3	KPVTNAREAM		10	32.21	1055698f-PP_68517_ENSG00000196924_ENST00000344736_ENSP00000358863[220,229]; 1055698f-PP_68514_ENSG00000196924_ENST00000369856_ENSP00000358872[193,202]; 1055698f-PP_68513_ENSG00000196924_ENST00000360319_ENSP00000353467|1055698f-PP_68515_ENSG00000196924_ENST00000422373_ENSP00000416926[220,229]; 1055698f-PP_68516_ENSG00000196924_ENST00000369850_ENSP00000358866[220,229]; 1055698f-PP_68512_ENSG0000019…
1055698F	1055698F_CRC_200323_1.mgf	11228	20.3009	515.805	515.804	1.74485	2	RVGTVIGSNK		10	19.84	1055698f-PP_5114_ENSG00000143799_ENST00000366794_ENSP00000355759[591,600]; 1055698f-PP_5115_ENSG00000143799_ENST00000366794_ENSP00000355759[591,600]
1055698F	1055698F_CRC_200323_1.mgf	11236	20.3103	439.25	439.249	0.910645	3	KLQEAESNLRK		11	35.78	1055698f-PP_57665_ENSG00000180448_ENST00000543365_ENSP00000438979[277,287]; 1055698f-PP_57667_ENSG00000180448_ENST00000543365_ENSP00000438979[277,287]; 1055698f-PP_57666_ENSG00000180448_ENST00000543365_ENSP00000438979[277,287]; 1055698f-PP_57661_ENSG00000180448_ENST00000313093_ENSP00000316772[394,404]; 1055698f-PP_57659_ENSG00000180448_ENST00000313093_ENSP00000316772[394,404]; 1055698f-PP_57660_E…
1055698F	1055698F_CRC_200323_1.mgf	11258	20.3396	479.775	479.775	0.792038	2	SPVGRRSSL		9	12.99	1055698f-PP_5231_ENSG00000069248_ENST00000261396_ENSP00000261396[50,58]
1055698F	1055698F_CRC_200323_1.mgf	11283	20.3689	476.268	476.267	2.5196	2	SPAKPHTTL		9	15.43	1055698f-PP_50020_ENSG00000083093_ENST00000568219_ENSP00000454703[486,494]; 1055698f-PP_50019_ENSG00000083093_ENST00000568219_ENSP00000454703[486,494]; 1055698f-PP_50022_ENSG00000083093_ENST00000261584_ENSP00000261584[781,789]; 1055698f-PP_50021_ENSG00000083093_ENST00000261584_ENSP00000261584[781,789]
1055698F	1055698F_CRC_200323_1.mgf	11327	20.4271	470.788	470.788	1.21074	2	RPRAATVVA		9	15.92	1055698f-PP_55597_ENSG00000108946_ENST00000358598_ENSP00000351410|1055698f-PP_55598_ENSG00000108946_ENST00000392711_ENSP00000376475|1055698f-PP_55600_ENSG00000108946_ENST00000589228_ENSP00000464977|1055698f-PP_55601_ENSG00000108946_ENST00000536854_ENSP00.[333,341]; 1055698f-PP_23397_ENSG00000188191_ENST00000400758_ENSP00000383569[193,201]; 1055698f-PP_23394_ENSG00000188191_ENST00000537384_ENSP000…
1055698F	1055698F_CRC_200323_1.mgf	11330	20.4306	429.228	429.227	2.56274	2	SPTSGRPGV		9	15.23	1055698f-PP_16314_ENSG00000163110_ENST00000317968_ENSP00000321746[332,340]; 1055698f-PP_16313_ENSG00000163110_ENST00000317968_ENSP00000321746[332,340]; 1055698f-PP_16320_ENSG00000163110_ENST00000506632_ENSP00000422528[74,82]; 1055698f-PP_16321_ENSG00000163110_ENST00000506632_ENSP00000422528[74,82]; 1055698f-PP_16308_ENSG00000163110_ENST00000437932_ENSP00000398469[7,15]; 1055698f-PP_16309_ENSG0000…
1055698F	1055698F_CRC_200323_1.mgf	11338	20.44	558.805	558.804	1.07372	2	SPRKTAQDTL		10	26.47	1055698f-PP_46835_ENSG00000172575_ENST00000310803_ENSP00000310244[694,703]
1055698F	1055698F_CRC_200323_1.mgf	11364	20.474	405.248	405.247	2.34425	3	KTSTVPPSLRK		11	16.47	1055698f-PP_21263_ENSG00000213676_ENST00000375201_ENSP00000364347[655,665]; 1055698f-PP_21262_ENSG00000213676_ENST00000375203_ENSP00000364349[658,668]
1055698F	1055698F_CRC_200323_1.mgf	11375	20.4869	448.752	448.751	1.47075	2	APAVQRSAP		9	26.42	1055698f-PP_64245_ENSG00000180530_ENST00000400199_ENSP00000383060|1055698f-PP_64246_ENSG00000180530_ENST00000400202_ENSP00000383063|1055698f-PP_64247_ENSG00000180530_ENST00000318948_ENSP00000327213[785,793]
1055698F	1055698F_CRC_200323_1.mgf	11398	20.5172	452.732	452.731	1.65661	2	SPGQKGTVM		9	37.49	1055698f-PP_15140_ENSG00000109736_ENST00000355443_ENSP00000347619|1055698f-PP_15141_ENSG00000109736_ENST00000329687_ENSP00000332646[389,397]; 1055698f-PP_15139_ENSG00000109736_ENST00000514800_ENSP00000426907[389,397]
1055698F	1055698F_CRC_200323_1.mgf	11425	20.5479	440.22	440.22	1.65826	2	QPSAPGHSV		9	27.81	1055698f-PP_49678_ENSG00000186260_ENST00000318282_ENSP00000339086[617,625]; 1055698f-PP_49677_ENSG00000186260_ENST00000571589_ENSP00000459626[617,625]
1055698F	1055698F_CRC_200323_1.mgf	11427	20.5545	569.802	569.802	0.526499	2	NPRTQTHATL		10	27.39	1055698f-PP_2500_ENSG00000188641_ENST00000370192_ENSP00000359211[19,28]; 1055698f-PP_2501_ENSG00000188641_ENST00000306031_ENSP00000307107[19,28]
1055698F	1055698F_CRC_200323_1.mgf	11488	20.6333	442.26	442.259	1.74106	2	RPTPGSRL		8	10.89	1055698f-PP_42665_ENSG00000152767_ENST00000596580_ENSP00000490391[7,14]; 1055698f-PP_42664_ENSG00000152767_ENST00000319562_ENSP00000322926[7,14]; 1055698f-PP_42662_ENSG00000152767_ENST00000595437_ENSP00000471242|1055698f-PP_42663_ENSG00000152767_ENST00000627049_ENSP00000486285[7,14]; 1055698f-PP_42666_ENSG00000152767_ENST00000376581_ENSP00000365765[7,14]
1055698F	1055698F_CRC_200323_1.mgf	11536	20.693	463.278	463.277	2.8061	2	TPNKAGPKL		9	16.35	1055698f-PP_54577_ENSG00000186566_ENST00000591680_ENSP00000467556[1115,1123]; 1055698f-PP_54576_ENSG00000186566_ENST00000591680_ENSP00000467556[1115,1123]
1055698F	1055698F_CRC_200323_1.mgf	11564	20.7293	473.254	473.254	0.845213	2	KPVSSNNSL		9	24.81	1055698f-PP_64827_ENSG00000160294_ENST00000291688_ENSP00000291688|1055698f-PP_64829_ENSG00000160294_ENST00000397708_ENSP00000380820[211,219]; 1055698f-PP_64826_ENSG00000160294_ENST00000291688_ENSP00000291688|1055698f-PP_64828_ENSG00000160294_ENST00000397708_ENSP00000380820[211,219]
1055698F	1055698F_CRC_200323_1.mgf	11565	20.7304	521.786	521.786	0.958248	2	TIRHSTQSL		9	21.83	1055698f-PP_56636_ENSG00000141556_ENST00000355528_ENSP00000347719[997,1005]; 1055698f-PP_56637_ENSG00000141556_ENST00000539345_ENSP00000440671[997,1005]; 1055698f-PP_56643_ENSG00000141556_ENST00000577051_ENSP00000458512[91,99]
1055698F	1055698F_CRC_200323_1.mgf	11569	20.7351	411.236	411.235	1.89673	2	APRPAAPAA		9	17.6	1055698f-PP_41803_ENSG00000061936_ENST00000261674_ENSP00000261674[876,884]; 1055698f-PP_41805_ENSG00000061936_ENST00000541286_ENSP00000437738[928,936]
1055698F	1055698F_CRC_200323_1.mgf	11580	20.7479	456.785	456.785	1.13839	2	VPTRKAQL		8	19.08	1055698f-PP_21677_ENSG00000112576_ENST00000510503_ENSP00000425986[11,18]; 1055698f-PP_21678_ENSG00000112576_ENST00000510503_ENSP00000425986[11,18]; 1055698f-PP_21666_ENSG00000112576_ENST00000511642_ENSP00000426212|1055698f-PP_21674_ENSG00000112576_ENST00000372988_ENSP00000362079[11,18]; 1055698f-PP_21665_ENSG00000112576_ENST00000511642_ENSP00000426212|1055698f-PP_21673_ENSG00000112576_ENST0000037…
1055698F	1055698F_CRC_200323_1.mgf	11603	20.7784	364.22	364.22	-0.192191	3	KVDISKVSSK		10	22.29	1055698f-PP_11643_ENSG00000047849_ENST00000395734_ENSP00000379083[1029,1038]; 1055698f-PP_11645_ENSG00000047849_ENST00000360240_ENSP00000353375[1029,1038]; 1055698f-PP_11644_ENSG00000047849_ENST00000426837_ENSP00000407602[2174,2183]; 1055698f-PP_11646_ENSG00000047849_ENST00000420772_ENSP00000409731[722,731]; 1055698f-PP_11642_ENSG00000047849_ENST00000429422_ENSP00000416743[370,379]
1055698F	1055698F_CRC_200323_1.mgf	11614	20.7914	491.254	491.254	0.814243	2	ATSAFQTQK		9	26.4	1055698f-PP_42360_ENSG00000139687_ENST00000267163_ENSP00000267163[632,640]
1055698F	1055698F_CRC_200323_1.mgf	11615	20.7926	505.227	505.226	2.41476	2	VVDNGSGMCK		10	22.64	1055698f-PP_23575_ENSG00000075624_ENST00000331789_ENSP00000349960[9,18]; 1055698f-PP_23576_ENSG00000075624_ENST00000425660_ENSP00000409264[9,18]; 1055698f-PP_23577_ENSG00000075624_ENST00000432588_ENSP00000407473[9,18]; 1055698f-PP_23579_ENSG00000075624_ENST00000414620_ENSP00000401032[9,18]; 1055698f-PP_23578_ENSG00000075624_ENST00000417101_ENSP00000399487[12,21]; 2319_ConcatSP[8026,8035]
1055698F	1055698F_CRC_200323_1.mgf	11619	20.7973	434.22	434.22	0.990282	2	GPSQAHSAL		9	25.15	3302_ConcatSP[7375,7383]; 1055698f-PP_27626_ENSG00000198846_ENST00000361421_ENSP00000354842[361,369]
1055698F	1055698F_CRC_200323_1.mgf	11634	20.8182	473.801	473.8	0.844238	2	KVATTVISK		9	19.5	1055698f-PP_35264_ENSG00000149131_ENST00000278407_ENSP00000278407[44,52]; 1055698f-PP_35265_ENSG00000149131_ENST00000278407_ENSP00000278407[44,52]; 1055698f-PP_35266_ENSG00000149131_ENST00000378323_ENSP00000367574[49,57]; 1055698f-PP_35267_ENSG00000149131_ENST00000378323_ENSP00000367574[49,57]; 1055698f-PP_35271_ENSG00000149131_ENST00000403558_ENSP00000384420[78,86]; 1055698f-PP_35270_ENSG0000014…
1055698F	1055698F_CRC_200323_1.mgf	11636	20.8206	362.529	362.528	2.20673	3	RPNERVDTV		9	17.88	1055698f-PP_27337_ENSG00000147548_ENST00000529223_ENSP00000435422[226,234]; 1055698f-PP_27335_ENSG00000147548_ENST00000316985_ENSP00000313410[226,234]; 1055698f-PP_27333_ENSG00000147548_ENST00000433384_ENSP00000393284[226,234]; 1055698f-PP_27334_ENSG00000147548_ENST00000527502_ENSP00000434730[226,234]; 1055698f-PP_27332_ENSG00000147548_ENST00000317025_ENSP00000313983[226,234]
1055698F	1055698F_CRC_200323_1.mgf	11650	20.8371	461.242	461.243	-1.38755	2	SPEPARAPP		9	14.88	1055698f-PP_56038_ENSG00000182534_ENST00000449428_ENSP00000391466[34,42]; 1055698f-PP_56037_ENSG00000182534_ENST00000375036_ENSP00000364176[34,42]; 1055698f-PP_56036_ENSG00000182534_ENST00000355797_ENSP00000348050[34,42]
1055698F	1055698F_CRC_200323_1.mgf	11677	20.8722	396.222	396.221	1.94336	3	RPWKKHSTF		9	27.48	1055698f-PP_46703_ENSG00000182636_ENST00000331837_ENSP00000332643[220,228]
1055698F	1055698F_CRC_200323_1.mgf	11706	20.9097	451.739	451.738	1.26179	2	SPRGTGSGAL		10	13.05	1055698f-PP_48483_ENSG00000182768_ENST00000379095_ENSP00000368389[243,252]
1055698F	1055698F_CRC_200323_1.mgf	11709	20.9132	480.789	480.79	-1.72633	2	KVSTSPLTK		9	15.26	1055698f-PP_35286_ENSG00000213593_ENST00000378312_ENSP00000367562[169,177]; 1055698f-PP_35288_ENSG00000213593_ENST00000278422_ENSP00000278422[207,215]
1055698F	1055698F_CRC_200323_1.mgf	11731	20.9425	398.899	398.899	1.3788	3	RPRNPAGRTGL		11	25.61	1055698f-PP_16227_ENSG00000170502_ENST00000512216_ENSP00000424702[96,106]; 1055698f-PP_16228_ENSG00000170502_ENST00000473942_ENSP00000421811[96,106]; 1055698f-PP_16226_ENSG00000170502_ENST00000302174_ENSP00000303575[146,156]
1055698F	1055698F_CRC_200323_1.mgf	11744	20.9579	379.712	379.711	2.21221	2	SPAARGSI		8	15.75	1104_ConcatSP[929,936]
1055698F	1055698F_CRC_200323_1.mgf	11751	20.9661	414.219	414.218	2.10034	3	SPREGRPNQSL		11	12.71	1055698f-PP_64150_ENSG00000130589_ENST00000427522_ENSP00000393257[1699,1709]; 1055698f-PP_64149_ENSG00000130589_ENST00000427522_ENSP00000393257[1699,1709]; 1055698f-PP_64147_ENSG00000130589_ENST00000427522_ENSP00000393257[1699,1709]; 1055698f-PP_64148_ENSG00000130589_ENST00000427522_ENSP00000393257[1699,1709]; 1055698f-PP_64152_ENSG00000130589_ENST00000467148_ENSP00000417401[2268,2278]; 1055698f-…
1055698F	1055698F_CRC_200323_1.mgf	11764	20.9847	470.286	470.285	2.12637	2	IVAKHTSAL		9	26.8	1055698f-PP_29674_ENSG00000137076_ENST00000314888_ENSP00000316029[1497,1505]; 1055698f-PP_47562_ENSG00000171914_ENST00000494733_ENSP00000453730[413,421]; 1055698f-PP_47561_ENSG00000171914_ENST00000636159_ENSP00000490662[524,532]; 1055698f-PP_47560_ENSG00000171914_ENST00000561311_ENSP00000453508[1499,1507]
1055698F	1055698F_CRC_200323_1.mgf	11768	20.9895	469.271	469.27	1.21465	2	RPNGGPRAL		9	10.27	6833_ConcatSP[1977,1985]; 1055698f-PP_54858_ENSG00000182742_ENST00000332503_ENSP00000328928[243,251]
1055698F	1055698F_CRC_200323_1.mgf	11801	21.0317	444.78	444.779	2.09092	2	GTGKTLLAK		9	13.74	1055698f-PP_21713_ENSG00000124587_ENST00000304611_ENSP00000303511[747,755]; 1055698f-PP_57171_ENSG00000167216_ENST00000588433_ENSP00000464779[153,161]; 1055698f-PP_44850_ENSG00000100764_ENST00000543772_ENSP00000445147[156,164]; 1055698f-PP_44849_ENSG00000100764_ENST00000543772_ENSP00000445147[156,164]; 1055698f-PP_44847_ENSG00000100764_ENST00000261303_ENSP00000261303[229,237]; 1055698f-PP_44848_E…
1055698F	1055698F_CRC_200323_1.mgf	11803	21.034	408.871	408.87	1.83432	3	SPEHAEARQSL		11	31.87	1055698f-PP_23502_ENSG00000106009_ENST00000340611_ENSP00000339637[582,592]
1055698F	1055698F_CRC_200323_1.mgf	11806	21.0375	413.743	413.743	1.25682	2	VAKHTSAL		8	16.78	1055698f-PP_29674_ENSG00000137076_ENST00000314888_ENSP00000316029[1498,1505]; 1055698f-PP_47562_ENSG00000171914_ENST00000494733_ENSP00000453730[414,421]; 1055698f-PP_47561_ENSG00000171914_ENST00000636159_ENSP00000490662[525,532]; 1055698f-PP_47560_ENSG00000171914_ENST00000561311_ENSP00000453508[1500,1507]
1055698F	1055698F_CRC_200323_1.mgf	11809	21.041	384.548	384.548	2.54845	3	QPRPPSNRTV		10	22.72	1055698f-PP_26020_ENSG00000122779_ENST00000415680_ENSP00000390829[615,624]; 1055698f-PP_26019_ENSG00000122779_ENST00000343526_ENSP00000340507[649,658]
1055698F	1055698F_CRC_200323_1.mgf	11831	21.066	483.263	483.262	1.6968	2	TPRPGSHTI		9	14.48	1055698f-PP_17601_ENSG00000132356_ENST00000397128_ENSP00000380317[536,544]; 1055698f-PP_17602_ENSG00000132356_ENST00000354209_ENSP00000346148[551,559]
1055698F	1055698F_CRC_200323_1.mgf	11834	21.0738	379.712	379.711	2.21221	2	SPAARTGV		8	15.14	1055698f-PP_35541_ENSG00000124942_ENST00000378024_ENSP00000367263[41,48]; 1055698f-PP_35539_ENSG00000124942_ENST00000378024_ENSP00000367263[41,48]; 1055698f-PP_35540_ENSG00000124942_ENST00000378024_ENSP00000367263[41,48]; 1055698f-PP_35543_ENSG00000124942_ENST00000531324_ENSP00000436845[41,48]; 1055698f-PP_35537_ENSG00000124942_ENST00000530124_ENSP00000433789[41,48]; 1055698f-PP_35542_ENSG0000012…
1055698F	1055698F_CRC_200323_1.mgf	11838	21.0784	372.558	372.557	1.20787	3	VIYKNTHIK		9	10.94	4776_ConcatSP[185,193]; 1055698f-PP_12982_ENSG00000138496_ENST00000462315_ENSP00000418894[189,197]; 1055698f-PP_12983_ENSG00000138496_ENST00000462315_ENSP00000418894[189,197]; 1055698f-PP_12984_ENSG00000138496_ENST00000462315_ENSP00000418894[189,197]; 1055698f-PP_12971_ENSG00000138496_ENST00000477522_ENSP00000419506|1055698f-PP_12979_ENSG00000138496_ENST00000471785_ENSP00000419001[189,197]; 10556…
1055698F	1055698F_CRC_200323_1.mgf	11846	21.0878	515.761	515.762	-1.5511	2	NPKNQSETL		9	10	1055698f-PP_35082_ENSG00000175216_ENST00000312055_ENSP00000310227|1055698f-PP_35083_ENSG00000175216_ENST00000354558_ENSP00000346566[728,736]; 1055698f-PP_35081_ENSG00000175216_ENST00000529230_ENSP00000432768[728,736]
1055698F	1055698F_CRC_200323_1.mgf	11865	21.1135	440.22	440.22	1.65826	2	APRQSSSF		8	12.63	1055698f-PP_26992_ENSG00000120913_ENST00000452226_ENSP00000394376[235,242]; 1055698f-PP_26993_ENSG00000120913_ENST00000397760_ENSP00000380867|1055698f-PP_26994_ENSG00000120913_ENST00000397761_ENSP00000380868|1055698f-PP_26997_ENSG00000120913_ENST00000409417_ENSP00000387084[235,242]; 1055698f-PP_26996_ENSG00000120913_ENST00000265810_ENSP00000265810[235,242]; 1055698f-PP_26991_ENSG00000120913_ENST0…
1055698F	1055698F_CRC_200323_1.mgf	11868	21.1171	366.225	366.224	1.72026	3	RPKAVREQL		9	21.55	1055698f-PP_61309_ENSG00000170604_ENST00000302165_ENSP00000307265[225,233]; 1055698f-PP_61308_ENSG00000170604_ENST00000302165_ENSP00000307265[225,233]
1055698F	1055698F_CRC_200323_1.mgf	11869	21.1182	391.228	391.228	1.9426	3	KLLDDPSKQK		10	27.48	1055698f-PP_55433_ENSG00000108604_ENST00000613943_ENSP00000483605[200,209]; 1055698f-PP_55434_ENSG00000108604_ENST00000448276_ENSP00000392617[237,246]; 1055698f-PP_55435_ENSG00000108604_ENST00000225742_ENSP00000225742[162,171]; 1055698f-PP_26446_ENSG00000082014_ENST00000356800_ENSP00000349254[176,185]; 1055698f-PP_26445_ENSG00000082014_ENST00000262188_ENSP00000262188[189,198]
1055698F	1055698F_CRC_200323_1.mgf	11873	21.1231	505.799	505.798	0.988536	2	RPRPPPPPP		9	14.64	1818_ConcatSP[5758,5766]; 4685_ConcatSP[8837,8845]; 4783_ConcatSP[6632,6640]; 1967_ConcatSP[7764,7772]
1055698F	1055698F_CRC_200323_1.mgf	11944	21.2129	456.779	456.779	-1.24787	2	KPTGTPKAL		9	12.23	1055698f-PP_13144_ENSG00000074416_ENST00000494830_ENSP00000417489[36,44]; 1055698f-PP_13138_ENSG00000074416_ENST00000453507_ENSP00000404146[46,54]; 1055698f-PP_13137_ENSG00000074416_ENST00000398104_ENSP00000381176|1055698f-PP_13139_ENSG00000074416_ENST00000434178_ENSP00000402798[36,44]; 1055698f-PP_13136_ENSG00000074416_ENST00000265052_ENSP00000265052[46,54]; 197_ConcatSP[9658,9666]
1055698F	1055698F_CRC_200323_1.mgf	11971	21.248	452.244	452.243	1.14982	2	RPRPGSSF		8	10.52	1055698f-PP_40656_ENSG00000136040_ENST00000258526_ENSP00000258526[98,105]
1055698F	1055698F_CRC_200323_1.mgf	12007	21.2938	379.897	379.896	1.2635	3	TTSRRILYK		9	13.93	1055698f-PP_1067_ENSG00000060688_ENST00000263694_ENSP00000263694[314,322]
1055698F	1055698F_CRC_200323_1.mgf	12041	21.3371	369.885	369.884	2.83873	3	RLHREVAQV		9	10.78	1055698f-PP_41880_ENSG00000090615_ENST00000545875_ENSP00000442603[903,911]; 1055698f-PP_41879_ENSG00000090615_ENST00000545875_ENSP00000442603[903,911]; 1055698f-PP_41878_ENSG00000090615_ENST00000456883_ENSP00000409303[903,911]; 1055698f-PP_41877_ENSG00000090615_ENST00000456883_ENSP00000409303[903,911]; 1055698f-PP_41874_ENSG00000090615_ENST00000204726_ENSP00000204726|1055698f-PP_41876_ENSG0000009…
1055698F	1055698F_CRC_200323_1.mgf	12042	21.3382	554.294	554.293	1.08246	2	RVYEANVEK		9	24.05	1055698f-PP_14373_ENSG00000114331_ENST00000326793_ENSP00000324287[477,485]; 272_ConcatSP[9704,9712]; 1055698f-PP_14374_ENSG00000114331_ENST00000450200_ENSP00000412338[35,43]
1055698F	1055698F_CRC_200323_1.mgf	12071	21.3759	418.23	418.23	0.956412	2	GAKASTTSL		9	20.51	1055698f-PP_21571_ENSG00000137200_ENST00000455891_ENSP00000414233[42,50]; 1055698f-PP_21572_ENSG00000137200_ENST00000373451_ENSP00000362550[42,50]
1055698F	1055698F_CRC_200323_1.mgf	12074	21.3794	500.284	500.283	1.83896	2	APAKDARASL		10	13.67	1055698f-PP_17404_ENSG00000038382_ENST00000344204_ENSP00000339299[2432,2441]; 1055698f-PP_17407_ENSG00000038382_ENST00000513206_ENSP00000426342[2165,2174]
1055698F	1055698F_CRC_200323_1.mgf	12105	21.4192	485.784	485.783	1.95561	2	RPRGPPPPP		9	16.25	1055698f-PP_36036_ENSG00000087365_ENST00000533595_ENSP00000431908[243,251]; 1055698f-PP_36037_ENSG00000087365_ENST00000530322_ENSP00000431520[239,247]; 1055698f-PP_36034_ENSG00000087365_ENST00000528302_ENSP00000432655[228,236]; 1055698f-PP_36035_ENSG00000087365_ENST00000322535_ENSP00000318861[245,253]; 335_ConcatSP[1794,1802]; 3991_ConcatSP[2172,2180]; 6069_ConcatSP[9513,9521]; 3535_ConcatSP[498,…
1055698F	1055698F_CRC_200323_1.mgf	12121	21.4379	594.305	594.304	1.34611	2	NPAKNRDASTI	Deamidated-N5	11	33.57	40_ConcatSP[1102,1112]
1055698F	1055698F_CRC_200323_1.mgf	12121	21.4379	594.305	594.304	1.34611	2	NPAKNRDASTL	Deamidated-N5	11	33.57	1069_ConcatSP[7324,7334]; 1055698f-PP_20487_ENSG00000182952_ENST00000377575_ENSP00000366798[68,78]
1055698F	1055698F_CRC_200323_1.mgf	12140	21.4635	365.217	365.217	1.09524	3	RLKEAYSVK		9	27.23	1055698f-PP_52195_ENSG00000174231_ENST00000304992_ENSP00000304350|1055698f-PP_52196_ENSG00000174231_ENST00000572621_ENSP00000460348[845,853]
1055698F	1055698F_CRC_200323_1.mgf	12168	21.4964	552.77	552.77	0.723629	2	SIYPHGSTDK		10	18.92	1055698f-PP_30715_ENSG00000136930_ENST00000441097_ENSP00000393157[155,164]; 1055698f-PP_30714_ENSG00000136930_ENST00000259457_ENSP00000259457[155,164]
1055698F	1055698F_CRC_200323_1.mgf	12181	21.5151	557.802	557.802	0.609536	2	APNSTARRQL	Deamidated-N3	10	10.88	1055698f-PP_51896_ENSG00000103335_ENST00000301015_ENSP00000301015[2329,2338]; 1055698f-PP_51900_ENSG00000103335_ENST00000301015_ENSP00000301015[2329,2338]; 1055698f-PP_51898_ENSG00000103335_ENST00000301015_ENSP00000301015[2329,2338]; 1055698f-PP_51901_ENSG00000103335_ENST00000301015_ENSP00000301015[2329,2338]; 1055698f-PP_51899_ENSG00000103335_ENST00000301015_ENSP00000301015[2329,2338]; 1055698f-…
1055698F	1055698F_CRC_200323_1.mgf	12186	21.5209	353.221	353.221	1.89683	3	RLPSSTLKR		9	21.11	1055698f-PP_54616_ENSG00000186185_ENST00000587309_ENSP00000465377[813,821]; 1055698f-PP_54617_ENSG00000186185_ENST00000593135_ENSP00000465992[801,809]
1055698F	1055698F_CRC_200323_1.mgf	12192	21.5281	480.238	480.238	1.24938	2	LSYSTSSSK		9	28.75	1055698f-PP_17500_ENSG00000039560_ENST00000512629_ENSP00000422377[875,883]; 1055698f-PP_17501_ENSG00000039560_ENST00000512629_ENSP00000422377[875,883]; 1055698f-PP_17504_ENSG00000039560_ENST00000506376_ENSP00000423854[896,904]; 1055698f-PP_17505_ENSG00000039560_ENST00000506376_ENSP00000423854[896,904]; 1055698f-PP_17497_ENSG00000039560_ENST00000265109_ENSP00000265109|1055698f-PP_17503_ENSG0000003…
1055698F	1055698F_CRC_200323_1.mgf	12204	21.5455	515.768	515.767	0.775543	2	QPSTSRNQL		9	18.78	1055698f-PP_20994_ENSG00000137337_ENST00000376406_ENSP00000365588[1579,1587]
1055698F	1055698F_CRC_200323_1.mgf	12205	21.5467	406.237	406.237	0.492323	2	VVGPPGTGK		9	22.4	1055698f-PP_46815_ENSG00000021776_ENST00000156471_ENSP00000156471[821,829]
1055698F	1055698F_CRC_200323_1.mgf	12215	21.5585	465.785	465.785	0.75142	2	KILADATAK		9	18.32	1055698f-PP_29674_ENSG00000137076_ENST00000314888_ENSP00000316029[861,869]
1055698F	1055698F_CRC_200323_1.mgf	12217	21.5608	445.267	445.266	1.57209	2	APKAHPVAV		9	30.03	1055698f-PP_57242_ENSG00000141644_ENST00000590208_ENSP00000468785[73,81]; 1055698f-PP_57243_ENSG00000141644_ENST00000587605_ENSP00000468042[73,81]; 1055698f-PP_57240_ENSG00000141644_ENST00000347968_ENSP00000285102[73,81]; 1055698f-PP_57241_ENSG00000141644_ENST00000339998_ENSP00000339546[73,81]; 1055698f-PP_57239_ENSG00000141644_ENST00000591416_ENSP00000467017[73,81]; 1055698f-PP_57238_ENSG0000014…
1055698F	1055698F_CRC_200323_1.mgf	12233	21.583	620.819	620.818	1.77186	2	RPSSSRSYVTT		11	24.44	1055698f-PP_31777_ENSG00000026025_ENST00000487938_ENSP00000435613[23,33]; 1055698f-PP_31776_ENSG00000026025_ENST00000224237_ENSP00000224237[23,33]; 1055698f-PP_31775_ENSG00000026025_ENST00000478746_ENSP00000489830[23,33]
1055698F	1055698F_CRC_200323_1.mgf	12244	21.596	382.228	382.228	1.15115	3	KPTSERKVSL		10	11.93	1055698f-PP_56677_ENSG00000080986_ENST00000261597_ENSP00000261597[47,56]
1055698F	1055698F_CRC_200323_1.mgf	12246	21.5983	409.908	409.907	2.58595	3	HTRTPPIIHR		10	21.12	1055698f-PP_30171_ENSG00000165238_ENST00000448039_ENSP00000412465[313,322]; 1055698f-PP_30170_ENSG00000165238_ENST00000448039_ENSP00000412465[313,322]; 1055698f-PP_30174_ENSG00000165238_ENST00000395477_ENSP00000378860[313,322]; 1055698f-PP_30175_ENSG00000165238_ENST00000395477_ENSP00000378860[313,322]; 1055698f-PP_30177_ENSG00000165238_ENST00000432730_ENSP00000415038[308,317]; 1055698f-PP_30176_E…
1055698F	1055698F_CRC_200323_1.mgf	12261	21.6158	543.279	543.278	2.66898	2	SLYHQPANR		9	17.12	1055698f-PP_44268_ENSG00000072415_ENST00000555925_ENSP00000451488[436,444]; 1055698f-PP_44267_ENSG00000072415_ENST00000555925_ENSP00000451488[436,444]; 1055698f-PP_44265_ENSG00000072415_ENST00000261681_ENSP00000261681[470,478]; 1055698f-PP_44264_ENSG00000072415_ENST00000261681_ENSP00000261681[470,478]
1055698F	1055698F_CRC_200323_1.mgf	12266	21.6208	479.765	479.764	2.08436	2	ATEQPLTAK		9	25.74	1055698f-PP_18912_ENSG00000120725_ENST00000394817_ENSP00000378294|1055698f-PP_18913_ENSG00000120725_ENST00000265195_ENSP00000265195[278,286]; 1055698f-PP_18914_ENSG00000120725_ENST00000509534_ENSP00000426858[285,293]
1055698F	1055698F_CRC_200323_1.mgf	12271	21.6318	374.517	374.516	1.86908	3	RPEDQRSSF		9	26.27	1055698f-PP_34608_ENSG00000110756_ENST00000396253_ENSP00000379552|1055698f-PP_34610_ENSG00000110756_ENST00000438420_ENSP00000399590[787,795]; 1055698f-PP_34609_ENSG00000110756_ENST00000349215_ENSP00000265967[901,909]; 1055698f-PP_34612_ENSG00000110756_ENST00000544218_ENSP00000441781[87,95]
1055698F	1055698F_CRC_200323_1.mgf	12273	21.6341	505.281	505.281	1.38537	2	RPRGQPADI		9	11.65	1055698f-PP_27626_ENSG00000198846_ENST00000361421_ENSP00000354842[159,167]
1055698F	1055698F_CRC_200323_1.mgf	12278	21.6399	508.293	508.293	-0.432821	2	KPTSKDQVL		9	10.34	1055698f-PP_35082_ENSG00000175216_ENST00000312055_ENSP00000310227|1055698f-PP_35083_ENSG00000175216_ENST00000354558_ENSP00000346566[1062,1070]; 1055698f-PP_35081_ENSG00000175216_ENST00000529230_ENSP00000432768[1062,1070]
1055698F	1055698F_CRC_200323_1.mgf	12282	21.6446	434.785	434.784	1.31099	2	VLGAPVKGK		9	16.25	1055698f-PP_24246_ENSG00000136271_ENST00000421223_ENSP00000392139[319,327]; 1055698f-PP_24247_ENSG00000136271_ENST00000433257_ENSP00000411456[272,280]; 1055698f-PP_24244_ENSG00000136271_ENST00000258772_ENSP00000258772[319,327]
1055698F	1055698F_CRC_200323_1.mgf	12296	21.6611	551.323	551.322	0.544146	2	RTATQLAVNK		10	13.08	1055698f-PP_6880_ENSG00000135624_ENST00000540468_ENSP00000442058[39,48]; 1055698f-PP_6881_ENSG00000135624_ENST00000539919_ENSP00000437824[82,91]; 1055698f-PP_6882_ENSG00000135624_ENST00000258091_ENSP00000258091[126,135]
1055698F	1055698F_CRC_200323_1.mgf	12320	21.6928	465.233	465.232	1.65509	2	SLDSPGPEK		9	15.28	1055698f-PP_68204_ENSG00000122122_ENST00000356892_ENSP00000349359[117,125]
1055698F	1055698F_CRC_200323_1.mgf	12336	21.7149	486.298	486.298	0.370144	2	KPSQKATVL		9	20.31	1055698f-PP_12438_ENSG00000114541_ENST00000478263_ENSP00000418682[214,222]; 1055698f-PP_12437_ENSG00000114541_ENST00000398540_ENSP00000381549[562,570]
1055698F	1055698F_CRC_200323_1.mgf	12344	21.7244	499.271	499.269	2.48363	2	IQAEPPTNK		9	11.23	1055698f-PP_39908_ENSG00000139613_ENST00000552674_ENSP00000447680[39,47]; 1055698f-PP_39907_ENSG00000139613_ENST00000347471_ENSP00000302919[39,47]; 1055698f-PP_39906_ENSG00000139613_ENST00000394023_ENSP00000377591[39,47]; 1055698f-PP_39909_ENSG00000139613_ENST00000267064_ENSP00000267064[39,47]
1055698F	1055698F_CRC_200323_1.mgf	12372	21.7605	517.276	517.275	2.0492	2	RVAPEEHPV		9	18.84	1055698f-PP_23575_ENSG00000075624_ENST00000331789_ENSP00000349960[95,103]; 1055698f-PP_56341_ENSG00000184009_ENST00000331925_ENSP00000331514|1055698f-PP_56342_ENSG00000184009_ENST00000615544_ENSP00000477968|1055698f-PP_56343_ENSG00000184009_ENST00000573283_ENSP00000458435|1055698f-PP_56344_ENSG00000184009_ENST00000575842_ENSP00.[95,103]; 1055698f-PP_23576_ENSG00000075624_ENST00000425660_ENSP00000…
1055698F	1055698F_CRC_200323_1.mgf	12398	21.7901	514.755	514.754	1.80669	2	EPQPERSSV		9	19.71	1055698f-PP_4376_ENSG00000162783_ENST00000367577_ENSP00000356549[99,107]; 1055698f-PP_4375_ENSG00000162783_ENST00000367577_ENSP00000356549[99,107]; 1055698f-PP_4377_ENSG00000162783_ENST00000367577_ENSP00000356549[99,107]
1055698F	1055698F_CRC_200323_1.mgf	12439	21.8459	495.747	495.746	1.71459	2	TPSGSREGSL		10	22.12	1055698f-PP_555_ENSG00000037637_ENST00000456164_ENSP00000415663|1055698f-PP_556_ENSG00000037637_ENST00000444116_ENSP00000412416[137,146]; 1055698f-PP_554_ENSG00000037637_ENST00000375592_ENSP00000364742[419,428]
1055698F	1055698F_CRC_200323_1.mgf	12443	21.8505	402.727	402.727	1.04289	2	SPASKTTL		8	14.19	1055698f-PP_2107_ENSG00000162437_ENST00000371072_ENSP00000360112[585,592]; 1055698f-PP_2108_ENSG00000162437_ENST00000294428_ENSP00000294428[598,605]
1055698F	1055698F_CRC_200323_1.mgf	12466	21.8769	378.21	378.21	1.7715	3	RPKKSGDMTL		10	29.07	1055698f-PP_15286_ENSG00000038219_ENST00000040738_ENSP00000040738[1104,1113]; 1055698f-PP_15285_ENSG00000038219_ENST00000040738_ENSP00000040738[1104,1113]
1055698F	1055698F_CRC_200323_1.mgf	12517	21.9444	508.299	508.298	1.29845	2	TPSSVRKQL		9	20.14	1055698f-PP_18984_ENSG00000131503_ENST00000360839_ENSP00000354085[1954,1962]; 1055698f-PP_18985_ENSG00000131503_ENST00000360839_ENSP00000354085[1954,1962]; 1055698f-PP_19001_ENSG00000254996_ENST00000532219_ENSP00000432016[1954,1962]; 1055698f-PP_19002_ENSG00000254996_ENST00000532219_ENSP00000432016[1954,1962]; 1055698f-PP_19000_ENSG00000131503_ENST00000432301_ENSP00000415887[404,412]; 1055698f-PP…
1055698F	1055698F_CRC_200323_1.mgf	12536	21.9701	467.756	467.755	1.411	2	AVAQAIMSK	Oxidation-M7	9	16.06	1055698f-PP_65691_ENSG00000099998_ENST00000327365_ENSP00000330080[498,506]; 1055698f-PP_65692_ENSG00000099998_ENST00000425408_ENSP00000402917[100,108]
1055698F	1055698F_CRC_200323_1.mgf	12561	22.0027	492.274	492.273	1.747	2	NAAERRGPL		9	25.78	1055698f-PP_21292_ENSG00000204287_ENST00000374982_ENSP00000364121[221,229]; 1055698f-PP_21291_ENSG00000204287_ENST00000395388_ENSP00000378786[246,254]
1055698F	1055698F_CRC_200323_1.mgf	12612	22.0661	453.233	453.232	2.14018	2	TPSGDKTSL		9	29.77	1055698f-PP_19377_ENSG00000197043_ENST00000523714_ENSP00000430517[503,511]; 1055698f-PP_19376_ENSG00000197043_ENST00000354546_ENSP00000346550[535,543]; 1550_ConcatSP[8428,8436]; 1055698f-PP_19378_ENSG00000197043_ENST00000521512_ENSP00000430420[322,330]
1055698F	1055698F_CRC_200323_1.mgf	12644	22.1069	474.772	474.772	1.39014	2	AVTTTVTGAK		10	17.7	1055698f-PP_29394_ENSG00000147872_ENST00000276914_ENSP00000276914[118,127]
1055698F	1055698F_CRC_200323_1.mgf	12656	22.1209	501.264	501.267	-4.42878	2	QVSSPVQEK		9	11.19	1055698f-PP_30419_ENSG00000241978_ENST00000259318_ENSP00000259318[628,636]; 1055698f-PP_30420_ENSG00000241978_ENST00000259318_ENSP00000259318[628,636]; 1055698f-PP_30417_ENSG00000241978_ENST00000374525_ENSP00000363649[717,725]; 1055698f-PP_30418_ENSG00000241978_ENST00000374525_ENSP00000363649[717,725]; 1055698f-PP_30415_ENSG00000157654_ENST00000374530_ENSP00000363654[859,867]; 1055698f-PP_30414_E…
1055698F	1055698F_CRC_200323_1.mgf	12675	22.1466	588.779	588.779	0.849216	2	KPREMEQQM		9	16.23	1055698f-PP_36326_ENSG00000110090_ENST00000540367_ENSP00000439084[355,363]; 1055698f-PP_36327_ENSG00000110090_ENST00000265641_ENSP00000265641[355,363]
1055698F	1055698F_CRC_200323_1.mgf	12705	22.1852	372.717	372.716	2.06592	2	TPGSKAAL		8	16	2289_ConcatSP[2881,2888]; 1055698f-PP_32951_ENSG00000107438_ENST00000329399_ENSP00000360305[34,41]; 6759_ConcatSP[3727,3734]
1055698F	1055698F_CRC_200323_1.mgf	12707	22.1876	566.302	566.301	1.58926	2	SPMGRKQGGTL		11	22.09	1055698f-PP_27436_ENSG00000104365_ENST00000416505_ENSP00000404920[491,501]; 1055698f-PP_27430_ENSG00000104365_ENST00000520835_ENSP00000430868[548,558]; 1055698f-PP_27429_ENSG00000104365_ENST00000520835_ENSP00000430868[548,558]; 1055698f-PP_27427_ENSG00000104365_ENST00000520835_ENSP00000430868[548,558]; 1055698f-PP_27428_ENSG00000104365_ENST00000520835_ENSP00000430868[548,558]; 1055698f-PP_27423_E…
1055698F	1055698F_CRC_200323_1.mgf	12709	22.1901	503.292	503.292	0.794768	2	KVQTAVTMK		9	17.02	1055698f-PP_51999_ENSG00000131165_ENST00000535997_ENSP00000442120[11,19]; 1055698f-PP_52001_ENSG00000131165_ENST00000549328_ENSP00000447899[75,83]; 1055698f-PP_51998_ENSG00000131165_ENST00000397901_ENSP00000380998[75,83]
1055698F	1055698F_CRC_200323_1.mgf	12748	22.2394	445.899	445.898	1.74928	3	RVYGQPSTKHY		11	15.46	1055698f-PP_33237_ENSG00000171206_ENST00000302424_ENSP00000302120[538,548]
1055698F	1055698F_CRC_200323_1.mgf	12778	22.278	529.311	529.309	2.32378	2	GLNQTQLRK		9	18.61	4098_ConcatSP[8311,8319]; 6538_ConcatSP[5023,5031]; 1055698f-PP_68640_ENSG00000198763_ENST00000361453_ENSP00000355046[169,177]; 2765_ConcatSP[3025,3033]; 6204_ConcatSP[4509,4517]
1055698F	1055698F_CRC_200323_1.mgf	12803	22.3111	511.773	511.772	1.56319	2	SPPSAARHSL		10	25.44	1055698f-PP_23732_ENSG00000106511_ENST00000262041_ENSP00000262041[99,108]
1055698F	1055698F_CRC_200323_1.mgf	12808	22.3169	519.77	519.77	1.03892	2	RVYDVSSGR		9	13.56	1055698f-PP_52345_ENSG00000167740_ENST00000301391_ENSP00000301391[62,70]
1055698F	1055698F_CRC_200323_1.mgf	12839	22.3571	487.294	487.293	1.72381	2	QARKTASVL		9	13.35	1055698f-PP_49635_ENSG00000171490_ENST00000573251_ENSP00000460748[274,282]; 1055698f-PP_49633_ENSG00000171490_ENST00000355674_ENSP00000347897[307,315]; 1055698f-PP_49630_ENSG00000171490_ENST00000571133_ENSP00000460871[308,316]; 3886_ConcatSP[3300,3308]
1055698F	1055698F_CRC_200323_1.mgf	12845	22.3641	382.221	382.221	1.04652	3	HVYVGNISKK		10	25.51	1055698f-PP_17336_ENSG00000164151_ENST00000296564_ENSP00000296564[1936,1945]
1055698F	1055698F_CRC_200323_1.mgf	12881	22.4096	514.249	514.247	1.94459	2	IPDGHTKEM		9	21.35	1055698f-PP_4964_ENSG00000136628_ENST00000366923_ENSP00000355890[702,710]; 1055698f-PP_4963_ENSG00000136628_ENST00000366923_ENSP00000355890[702,710]
1055698F	1055698F_CRC_200323_1.mgf	12891	22.4213	478.243	478.243	2.04917	2	SPMQRHSI		8	17.71	1055698f-PP_65694_ENSG00000100014_ENST00000437398_ENSP00000393363|1055698f-PP_65696_ENSG00000100014_ENST00000314328_ENSP00000325785[881,888]
1055698F	1055698F_CRC_200323_1.mgf	12922	22.4612	538.82	538.819	1.29914	2	KVISSNTSLK		10	22.85	1055698f-PP_29871_ENSG00000198887_ENST00000361138_ENSP00000354957[629,638]; 1055698f-PP_29872_ENSG00000198887_ENST00000361138_ENSP00000354957[629,638]
1055698F	1055698F_CRC_200323_1.mgf	12943	22.485	362.875	362.874	1.98416	3	GPREKMQKL		9	18.14	1055698f-PP_63027_ENSG00000089006_ENST00000377759_ENSP00000366988|1055698f-PP_63028_ENSG00000089006_ENST00000377768_ENSP00000366998[101,109]; 1055698f-PP_63030_ENSG00000089006_ENST00000431277_ENSP00000404448[64,72]
1055698F	1055698F_CRC_200323_1.mgf	12979	22.5359	422.22	422.22	1.56317	2	GPGERGSAL		9	12.44	1055698f-PP_23640_ENSG00000205903_ENST00000382252_ENSP00000477706[967,975]
1055698F	1055698F_CRC_200323_1.mgf	12982	22.5394	416.233	416.232	1.56163	2	TPSAKQSL		8	24.17	1055698f-PP_57674_ENSG00000099817_ENST00000215587_ENSP00000215587[111,118]; 1055698f-PP_57671_ENSG00000099817_ENST00000615234_ENSP00000478303[111,118]; 1055698f-PP_57676_ENSG00000099817_ENST00000585838_ENSP00000480562[34,41]; 4002_ConcatSP[7033,7040]
1055698F	1055698F_CRC_200323_1.mgf	12986	22.544	544.31	544.309	2.75579	2	IPADRKSSTL		10	17.24	1055698f-PP_43075_ENSG00000211778_ENST00000390426_ENSP00000451535[81,90]
1055698F	1055698F_CRC_200323_1.mgf	13000	22.5606	511.76	511.759	1.27013	2	SPTSSRTSSL		10	24.16	1055698f-PP_66706_ENSG00000075275_ENST00000262738_ENSP00000262738[2960,2969]
1055698F	1055698F_CRC_200323_1.mgf	13048	22.6238	492.796	492.795	0.730526	2	KGNSPLLQK		9	23.2	1055698f-PP_65888_ENSG00000100325_ENST00000431535_ENSP00000412382[170,178]; 1055698f-PP_65885_ENSG00000100325_ENST00000542393_ENSP00000437570[94,102]; 1055698f-PP_65884_ENSG00000100325_ENST00000307790_ENSP00000305502|1055698f-PP_65887_ENSG00000100325_ENST00000397771_ENSP00000380877[170,178]
1055698F	1055698F_CRC_200323_1.mgf	13077	22.6568	406.225	406.225	1.37855	2	SPGGPRAAV		9	30.13	1055698f-PP_65978_ENSG00000183963_ENST00000333137_ENSP00000329532[779,787]; 1055698f-PP_65980_ENSG00000183963_ENST00000619644_ENSP00000484398[864,872]; 1055698f-PP_65982_ENSG00000183963_ENST00000455608_ENSP00000392329[180,188]; 1055698f-PP_65983_ENSG00000183963_ENST00000404574_ENSP00000383919[302,310]
1055698F	1055698F_CRC_200323_1.mgf	13078	22.6623	447.762	447.761	1.34	2	GVHGGLINK		9	26.53	6227_ConcatSP[300,308]; 1055698f-PP_52438_ENSG00000108518_ENST00000574872_ENSP00000465019[82,90]; 1055698f-PP_52437_ENSG00000108518_ENST00000225655_ENSP00000225655[118,126]
1055698F	1055698F_CRC_200323_1.mgf	13138	22.7362	499.306	499.306	0.941307	2	STLPKPVQK		9	10.34	1055698f-PP_27795_ENSG00000040341_ENST00000524104_ENSP00000430611[41,49]; 1055698f-PP_27796_ENSG00000040341_ENST00000521419_ENSP00000428681[35,43]; 1055698f-PP_27794_ENSG00000040341_ENST00000521447_ENSP00000428829[41,49]; 1055698f-PP_27792_ENSG00000040341_ENST00000518981_ENSP00000428664[53,61]; 1055698f-PP_27791_ENSG00000040341_ENST00000517542_ENSP00000431111[35,43]; 1055698f-PP_27787_ENSG0000004…
1055698F	1055698F_CRC_200323_1.mgf	13149	22.7526	420.738	420.738	1.18839	2	QRPGAQAL		8	13.67	1055698f-PP_47557_ENSG00000129003_ENST00000395896_ENSP00000379233[566,573]; 1055698f-PP_47555_ENSG00000129003_ENST00000249837_ENSP00000249837[523,530]; 1055698f-PP_47556_ENSG00000129003_ENST00000261517_ENSP00000261517[566,573]; 3125_ConcatSP[4231,4238]
1055698F	1055698F_CRC_200323_1.mgf	13157	22.7621	462.27	462.269	1.21142	2	ALAPPAQQK		9	15.23	1055698f-PP_163_ENSG00000157933_ENST00000378536_ENSP00000367797[420,428]
1055698F	1055698F_CRC_200323_1.mgf	13174	22.7854	366.531	366.531	2.04621	3	RLYDSMKGK		9	32.51	1055698f-PP_47524_ENSG00000182718_ENST00000396024_ENSP00000379342|1055698f-PP_47525_ENSG00000182718_ENST00000451270_ENSP00000387545|1055698f-PP_47528_ENSG00000182718_ENST00000421017_ENSP00000411352[273,281]; 1055698f-PP_47526_ENSG00000182718_ENST00000332680_ENSP00000346032[291,299]
1055698F	1055698F_CRC_200323_1.mgf	13232	22.8569	600.323	600.323	0.333154	2	RPQSKAPDSTL		11	27.73	1055698f-PP_49421_ENSG00000102858_ENST00000587747_ENSP00000467414[484,494]; 1055698f-PP_49420_ENSG00000102858_ENST00000415496_ENSP00000393311|1055698f-PP_49424_ENSG00000102858_ENST00000586183_ENSP00000465860[423,433]; 1055698f-PP_49422_ENSG00000102858_ENST00000399577_ENSP00000382487[445,455]; 1055698f-PP_49423_ENSG00000102858_ENST00000588994_ENSP00000468819[423,433]; 1055698f-PP_49419_ENSG0000010…
1055698F	1055698F_CRC_200323_1.mgf	13238	22.8631	501.774	501.774	0.896819	2	VVMRDPASK		9	30.82	1055698f-PP_23883_ENSG00000122566_ENST00000356674_ENSP00000349101[39,47]; 1055698f-PP_23880_ENSG00000122566_ENST00000354667_ENSP00000346694|1055698f-PP_23882_ENSG00000122566_ENST00000360787_ENSP00000354021[51,59]; 1055698f-PP_23881_ENSG00000122566_ENST00000618183_ENSP00000478691[51,59]; 777_ConcatSP[2375,2383]
1055698F	1055698F_CRC_200323_1.mgf	13249	22.8801	525.771	525.77	1.59766	2	SPRHASPGEL		10	24.13	1055698f-PP_52957_ENSG00000141506_ENST00000623421_ENSP00000485280|1055698f-PP_52958_ENSG00000141506_ENST00000616147_ENSP00000484211|1055698f-PP_52959_ENSG00000141506_ENST00000611902_ENSP00000477795[200,209]; 1055698f-PP_52960_ENSG00000141506_ENST00000584803_ENSP00000462680[586,595]
1055698F	1055698F_CRC_200323_1.mgf	13251	22.8825	459.785	459.785	0.108747	2	SVGSVITKK		9	11.47	1055698f-PP_27863_ENSG00000076554_ENST00000379096_ENSP00000368390[116,124]; 1055698f-PP_27864_ENSG00000076554_ENST00000379096_ENSP00000368390[116,124]; 1055698f-PP_27866_ENSG00000076554_ENST00000518937_ENSP00000429915[116,124]; 1055698f-PP_27865_ENSG00000076554_ENST00000518937_ENSP00000429915[116,124]; 1055698f-PP_27872_ENSG00000076554_ENST00000379097_ENSP00000368391[156,164]; 1055698f-PP_27871_E…
1055698F	1055698F_CRC_200323_1.mgf	13274	22.9093	359.875	359.874	1.22265	3	KTSDMVLKR		9	23.27	1055698f-PP_4919_ENSG00000117697_ENST00000366977_ENSP00000355944[250,258]
1055698F	1055698F_CRC_200323_1.mgf	13279	22.9186	476.249	476.248	1.21785	2	ATYAGVGANK		10	29.43	1055698f-PP_11574_ENSG00000178038_ENST00000318962_ENSP00000313670|1055698f-PP_11576_ENSG00000178038_ENST00000415953_ENSP00000413223[698,707]
1055698F	1055698F_CRC_200323_1.mgf	13282	22.9221	370.565	370.564	0.863547	3	RVIVTHGSLK		10	24.12	1055698f-PP_51607_ENSG00000103121_ENST00000486645_ENSP00000456177[39,48]; 1055698f-PP_51616_ENSG00000103121_ENST00000565925_ENSP00000454396|1055698f-PP_51621_ENSG00000103121_ENST00000565613_ENSP00000454938|1055698f-PP_51622_ENSG00000103121_ENST00000562713_ENSP00000457938[63,72]; 1055698f-PP_51606_ENSG00000103121_ENST00000570195_ENSP00000457106[82,91]
1055698F	1055698F_CRC_200323_1.mgf	13284	22.9246	479.777	479.777	0.541918	2	HLAPPQPAK		9	15.1	1055698f-PP_21883_ENSG00000172348_ENST00000371374_ENSP00000360425|1055698f-PP_21884_ENSG00000172348_ENST00000306764_ENSP00000305223[145,153]
1055698F	1055698F_CRC_200323_1.mgf	13301	22.9444	510.299	510.298	1.52852	2	YPALIRSSL		9	14.66	1055698f-PP_2471_ENSG00000198691_ENST00000536513_ENSP00000439707[330,338]
1055698F	1055698F_CRC_200323_1.mgf	13332	22.9841	491.734	491.733	1.36253	2	QPQDHGTSL		9	11.16	1055698f-PP_61932_ENSG00000254521_ENST00000291707_ENSP00000291707[332,340]; 1055698f-PP_61907_ENSG00000129450_ENST00000440804_ENSP00000413861[203,211]; 1055698f-PP_61906_ENSG00000129450_ENST00000250360_ENSP00000250360[203,211]; 2462_ConcatSP[5709,5717]
1055698F	1055698F_CRC_200323_1.mgf	13349	23.0033	562.273	562.273	1.4228	2	VTYNGVDNNK		10	35.3	1055698f-PP_24085_ENSG00000122545_ENST00000435235_ENSP00000413507[281,290]; 1055698f-PP_24087_ENSG00000122545_ENST00000399035_ENSP00000381993[297,306]; 1055698f-PP_24089_ENSG00000122545_ENST00000485569_ENSP00000489596[1,10]
1055698F	1055698F_CRC_200323_1.mgf	13352	23.0111	533.76	533.759	1.98592	2	RMFNAENGK		9	27.85	1055698f-PP_33829_ENSG00000177156_ENST00000319006_ENSP00000321259[329,337]; 4870_ConcatSP[990,998]; 5801_ConcatSP[5885,5893]
1055698F	1055698F_CRC_200323_1.mgf	13359	23.0192	526.293	526.293	1.52007	2	VVSEKQFSK		9	21.74	2658_ConcatSP[8891,8899]; 1055698f-PP_13923_ENSG00000163584_ENST00000463836_ENSP00000419041[65,73]; 1055698f-PP_13919_ENSG00000163584_ENST00000295830_ENSP00000346080[66,74]; 1055698f-PP_13921_ENSG00000163584_ENST00000466674_ENSP00000419713[86,94]; 5420_ConcatSP[1561,1569]; 2220_ConcatSP[4489,4497]; 6534_ConcatSP[9135,9143]; 2715_ConcatSP[9221,9229]
1055698F	1055698F_CRC_200323_1.mgf	13380	23.044	428.25	428.25	-1.49445	2	KAVEAPAGL		9	16.05	5015_ConcatSP[8395,8403]; 4244_ConcatSP[8555,8563]; 4695_ConcatSP[1626,1634]; 4891_ConcatSP[1985,1993]; 5501_ConcatSP[758,766]; 3778_ConcatSP[6285,6293]; 190_ConcatSP[1771,1779]; 3746_ConcatSP[7986,7994]; 6829_ConcatSP[2744,2752]
1055698F	1055698F_CRC_200323_1.mgf	13417	23.0915	485.272	485.272	-0.41214	2	IVNPQAAEK		9	14.86	1055698f-PP_62177_ENSG00000105618_ENST00000391755_ENSP00000375635[456,464]; 1055698f-PP_62174_ENSG00000105618_ENST00000321030_ENSP00000324122[462,470]
1055698F	1055698F_CRC_200323_1.mgf	13426	23.1012	372.228	372.228	1.34326	3	KVRVSQREL		9	15.13	1055698f-PP_45453_ENSG00000184990_ENST00000347067_ENSP00000329447[17,25]; 1055698f-PP_45454_ENSG00000184990_ENST00000553819_ENSP00000451427[17,25]; 1055698f-PP_45452_ENSG00000184990_ENST00000329967_ENSP00000329213[17,25]
1055698F	1055698F_CRC_200323_1.mgf	13429	23.1089	479.227	479.227	1.75282	2	HPMSTASQV		9	22.16	1055698f-PP_36989_ENSG00000073921_ENST00000532317_ENSP00000436958[406,414]; 1055698f-PP_36996_ENSG00000073921_ENST00000356360_ENSP00000348718[406,414]; 1055698f-PP_36990_ENSG00000073921_ENST00000526033_ENSP00000433846[406,414]; 1055698f-PP_36994_ENSG00000073921_ENST00000528398_ENSP00000434884[355,363]; 1055698f-PP_36998_ENSG00000073921_ENST00000530542_ENSP00000435737[108,116]; 1055698f-PP_36993_E…
1055698F	1055698F_CRC_200323_1.mgf	13436	23.1171	543.256	543.256	0.920377	2	SPRHEVTEM		9	29.19	1055698f-PP_26168_ENSG00000274752_ENST00000620569_ENSP00000477916[26,34]; 1055698f-PP_26169_ENSG00000276953_ENST00000617347_ENSP00000480999[26,34]
1055698F	1055698F_CRC_200323_1.mgf	13457	23.1418	459.75	459.749	2.95814	2	PNGHRPQL		8	18.93	1055698f-PP_32297_ENSG00000099290_ENST00000611324_ENSP00000481763[980,987]; 1055698f-PP_32298_ENSG00000099290_ENST00000611324_ENSP00000481763[980,987]; 1055698f-PP_32302_ENSG00000099290_ENST00000399339_ENSP00000382277[988,995]; 1055698f-PP_32301_ENSG00000099290_ENST00000399339_ENSP00000382277[988,995]; 1055698f-PP_32293_ENSG00000099290_ENST00000314664_ENSP00000314417[1014,1021]; 1055698f-PP_32294…
1055698F	1055698F_CRC_200323_1.mgf	13461	23.1499	407.228	407.227	2.03818	2	GPAPKGSSL		9	20.22	1055698f-PP_17600_ENSG00000171522_ENST00000302472_ENSP00000302846[464,472]
1055698F	1055698F_CRC_200323_1.mgf	13462	23.1511	522.794	522.793	1.72152	2	KLNENAISR		9	19.63	1055698f-PP_53072_ENSG00000221926_ENST00000578237_ENSP00000463188|1055698f-PP_53075_ENSG00000221926_ENST00000336708_ENSP00000338989[188,196]; 1055698f-PP_53071_ENSG00000221926_ENST00000578237_ENSP00000463188|1055698f-PP_53074_ENSG00000221926_ENST00000336708_ENSP00000338989[188,196]; 1055698f-PP_53066_ENSG00000251537_ENST00000455584_ENSP00000402644[188,196]; 1055698f-PP_53079_ENSG00000221926_ENST0…
1055698F	1055698F_CRC_200323_1.mgf	13465	23.1546	552.749	552.748	1.32067	2	FRQDHPSSM		9	24.51	764_ConcatSP[2855,2863]; 1055698f-PP_65841_ENSG00000182944_ENST00000332035_ENSP00000331699[211,219]; 1055698f-PP_65840_ENSG00000182944_ENST00000332035_ENSP00000331699[211,219]; 1055698f-PP_65839_ENSG00000182944_ENST00000331029_ENSP00000330516[267,275]; 1055698f-PP_65838_ENSG00000182944_ENST00000331029_ENSP00000330516[267,275]; 1055698f-PP_65835_ENSG00000182944_ENST00000406548_ENSP00000385726[267,…
1055698F	1055698F_CRC_200323_1.mgf	13473	23.1641	532.336	532.335	1.69067	2	IPKKHISQI		9	24.36	1055698f-PP_18643_ENSG00000169567_ENST00000506908_ENSP00000426860[55,63]; 1055698f-PP_18640_ENSG00000169567_ENST00000508495_ENSP00000424974[55,63]; 1055698f-PP_18639_ENSG00000169567_ENST00000511475_ENSP00000427008|1055698f-PP_18642_ENSG00000169567_ENST00000508488_ENSP00000427499[55,63]; 1055698f-PP_18638_ENSG00000169567_ENST00000304043_ENSP00000304229[55,63]
1055698F	1055698F_CRC_200323_1.mgf	13514	23.2155	471.773	471.772	1.75932	2	RPKESNVL		8	10.24	1055698f-PP_27829_ENSG00000091656_ENST00000518282_ENSP00000430848[447,454]; 1055698f-PP_27828_ENSG00000091656_ENST00000521891_ENSP00000430497[447,454]
1055698F	1055698F_CRC_200323_1.mgf	13518	23.2202	446.216	446.216	0.806785	2	TPAGAAVSAM	Oxidation-M10	10	19.52	1055698f-PP_15128_ENSG00000087274_ENST00000446856_ENSP00000399828[242,251]; 1055698f-PP_15131_ENSG00000087274_ENST00000513328_ENSP00000421907[242,251]; 1055698f-PP_15130_ENSG00000087274_ENST00000513328_ENSP00000421907[242,251]; 1055698f-PP_15129_ENSG00000087274_ENST00000513328_ENSP00000421907[242,251]; 1055698f-PP_15132_ENSG00000087274_ENST00000355842_ENSP00000348100[242,251]; 1055698f-PP_15123_E…
1055698F	1055698F_CRC_200323_1.mgf	13523	23.226	380.858	380.857	2.75694	3	RPERDMHSL		9	13.67	1055698f-PP_5285_ENSG00000162946_ENST00000620189_ENSP00000482174[286,294]; 1055698f-PP_5282_ENSG00000162946_ENST00000366633_ENSP00000355593[286,294]; 1055698f-PP_5283_ENSG00000162946_ENST00000366637_ENSP00000355597[286,294]; 1055698f-PP_5284_ENSG00000162946_ENST00000439617_ENSP00000403888[286,294]
1055698F	1055698F_CRC_200323_1.mgf	13524	23.2272	376.58	376.58	0.61076	3	RVNKVIIGTK		10	13.94	1055698f-PP_44617_ENSG00000119718_ENST00000554748_ENSP00000452582[16,25]; 1055698f-PP_44614_ENSG00000119718_ENST00000266126_ENSP00000266126[228,237]
1055698F	1055698F_CRC_200323_1.mgf	13525	23.2284	423.241	423.24	1.98469	2	ALSSVGSPK		9	14.14	1055698f-PP_22143_ENSG00000156535_ENST00000422508_ENSP00000404475[1018,1026]; 1055698f-PP_22144_ENSG00000156535_ENST00000287097_ENSP00000287097[1095,1103]
1055698F	1055698F_CRC_200323_1.mgf	13539	23.2481	496.78	496.78	0.402593	2	QTYRPLSK		8	10.74	1055698f-PP_17239_ENSG00000154556_ENST00000438278_ENSP00000389995[87,94]; 1055698f-PP_17238_ENSG00000154556_ENST00000319454_ENSP00000321983[190,197]; 1055698f-PP_17237_ENSG00000154556_ENST00000449407_ENSP00000397262[215,222]; 1055698f-PP_17236_ENSG00000154556_ENST00000448662_ENSP00000409158[213,220]
1055698F	1055698F_CRC_200323_1.mgf	13541	23.2505	504.298	504.298	0.793182	2	ASFDKAKLK		9	19.69	5124_ConcatSP[4814,4822]; 2676_ConcatSP[7174,7182]; 1104_ConcatSP[2508,2516]; 4711_ConcatSP[6059,6067]; 1055698f-PP_7057_ENSG00000034510_ENST00000233143_ENSP00000233143[11,19]; 6863_ConcatSP[7538,7546]
1055698F	1055698F_CRC_200323_1.mgf	13552	23.2633	444.207	444.206	2.02609	2	RPSGPGGEM		9	22.27	1055698f-PP_20565_ENSG00000204713_ENST00000377199_ENSP00000366404[85,93]
1055698F	1055698F_CRC_200323_1.mgf	13560	23.2761	520.287	520.286	1.78748	2	APRPDGGRTL		10	12.16	1055698f-PP_19642_ENSG00000214357_ENST00000369800_ENSP00000358815[301,310]
1055698F	1055698F_CRC_200323_1.mgf	13569	23.2866	498.259	498.258	1.04364	2	RPMPGTHTV		9	20.66	1055698f-PP_28695_ENSG00000104419_ENST00000537882_ENSP00000437443[160,168]; 1055698f-PP_28686_ENSG00000104419_ENST00000522476_ENSP00000427894[175,183]; 1055698f-PP_28683_ENSG00000104419_ENST00000323851_ENSP00000319977|1055698f-PP_28685_ENSG00000104419_ENST00000414097_ENSP00000404854[241,249]
1055698F	1055698F_CRC_200323_1.mgf	13593	23.3182	465.748	465.748	0.708537	2	SPSKPQSSL		9	11.13	1055698f-PP_17006_ENSG00000164116_ENST00000393832_ENSP00000377418[9,17]; 1055698f-PP_17005_ENSG00000164116_ENST00000511507_ENSP00000426968[267,275]; 1055698f-PP_17007_ENSG00000164116_ENST00000296518_ENSP00000296518|1055698f-PP_17008_ENSG00000164116_ENST00000513574_ENSP00000426040[267,275]
1055698F	1055698F_CRC_200323_1.mgf	13619	23.348	502.755	502.754	1.2531	2	SPRTESQSL		9	24.13	1055698f-PP_10766_ENSG00000168137_ENST00000302463_ENSP00000302028[1148,1156]; 1055698f-PP_10761_ENSG00000168137_ENST00000402198_ENSP00000385852|1055698f-PP_10764_ENSG00000168137_ENST00000406341_ENSP00000383939[1246,1254]; 1055698f-PP_10765_ENSG00000168137_ENST00000407969_ENSP00000384114[1265,1273]
1055698F	1055698F_CRC_200323_1.mgf	13620	23.3534	392.24	392.24	1.07077	2	VVGPVGAGK		9	26.37	1055698f-PP_42632_ENSG00000125257_ENST00000376887_ENSP00000366084[443,451]; 1055698f-PP_42631_ENSG00000125257_ENST00000376887_ENSP00000366084[443,451]; 1055698f-PP_42634_ENSG00000125257_ENST00000536256_ENSP00000442024[368,376]; 1055698f-PP_42633_ENSG00000125257_ENST00000536256_ENSP00000442024[368,376]; 1055698f-PP_49769_ENSG00000091262_ENST00000622290_ENSP00000483331[661,669]; 1055698f-PP_49765_E…
1055698F	1055698F_CRC_200323_1.mgf	13631	23.3664	415.231	415.23	1.63765	2	SPGQRATL		8	19.44	1055698f-PP_63189_ENSG00000179772_ENST00000375978_ENSP00000365145[34,41]
1055698F	1055698F_CRC_200323_1.mgf	13652	23.3953	371.539	371.538	2.26087	3	RTMKNVLNH		9	12.95	1055698f-PP_49352_ENSG00000005339_ENST00000382070_ENSP00000371502[386,394]; 1055698f-PP_49351_ENSG00000005339_ENST00000262367_ENSP00000262367[386,394]; 1055698f-PP_66468_ENSG00000100393_ENST00000263253_ENSP00000263253[370,378]; 1055698f-PP_66470_ENSG00000100393_ENST00000263253_ENSP00000263253[370,378]; 1055698f-PP_66469_ENSG00000100393_ENST00000263253_ENSP00000263253[370,378]
1055698F	1055698F_CRC_200323_1.mgf	13653	23.3964	362.872	362.872	1.15743	3	SPRAQATSRL		10	16.32	1055698f-PP_44259_ENSG00000171723_ENST00000555456_ENSP00000450706[203,212]; 1055698f-PP_44256_ENSG00000171723_ENST00000459628_ENSP00000452220[285,294]; 1055698f-PP_44255_ENSG00000171723_ENST00000478722_ENSP00000417901[303,312]; 1055698f-PP_44257_ENSG00000171723_ENST00000543237_ENSP00000438404[283,292]
1055698F	1055698F_CRC_200323_1.mgf	13685	23.4373	451.254	451.253	2.26037	2	SPKPVSSTV		9	26.92	1055698f-PP_43571_ENSG00000092148_ENST00000553700_ENSP00000450697|1055698f-PP_43572_ENSG00000092148_ENST00000399332_ENSP00000382269[1345,1353]; 1055698f-PP_43573_ENSG00000092148_ENST00000611816_ENSP00000484981[1349,1357]
1055698F	1055698F_CRC_200323_1.mgf	13690	23.4432	480.734	480.732	4.78437	2	APSPGSARSM		10	12.28	1055698f-PP_55676_ENSG00000179604_ENST00000335793_ENSP00000338258[290,299]; 1055698f-PP_55677_ENSG00000179604_ENST00000439510_ENSP00000404270[220,229]
1055698F	1055698F_CRC_200323_1.mgf	13693	23.4467	476.765	476.764	2.66379	2	SPNLKSHAV		9	11.88	1055698f-PP_28549_ENSG00000176853_ENST00000521166_ENSP00000429491[396,404]; 1055698f-PP_28550_ENSG00000176853_ENST00000334705_ENSP00000335082[396,404]
1055698F	1055698F_CRC_200323_1.mgf	13716	23.4737	380.22	380.218	5.44424	3	RIYKNVMSK		9	21.41	1055698f-PP_68048_ENSG00000068366_ENST00000348502_ENSP00000262835[339,347]; 1055698f-PP_68047_ENSG00000068366_ENST00000348502_ENSP00000262835[339,347]; 1055698f-PP_68046_ENSG00000068366_ENST00000469796_ENSP00000419171[380,388]; 1055698f-PP_68045_ENSG00000068366_ENST00000469796_ENSP00000419171[380,388]
1055698F	1055698F_CRC_200323_1.mgf	13727	23.4899	362.233	362.233	2.04289	3	RVLEAIQKK		9	16.57	1055698f-PP_48090_ENSG00000169375_ENST00000394947_ENSP00000378402|1055698f-PP_48091_ENSG00000169375_ENST00000360439_ENSP00000353622[631,639]
1055698F	1055698F_CRC_200323_1.mgf	13728	23.4911	499.759	499.758	1.00048	2	KPQQQAPAM		9	13.02	1055698f-PP_22075_ENSG00000118482_ENST00000262043_ENSP00000262043|1055698f-PP_22078_ENSG00000118482_ENST00000393387_ENSP00000377048[629,637]; 1055698f-PP_22071_ENSG00000118482_ENST00000506783_ENSP00000424694[443,451]; 1055698f-PP_22077_ENSG00000118482_ENST00000509330_ENSP00000422841[629,637]; 1055698f-PP_22072_ENSG00000118482_ENST00000481385_ENSP00000425227[541,549]; 1055698f-PP_22074_ENSG0000011…
1055698F	1055698F_CRC_200323_1.mgf	13758	23.5296	531.807	531.806	1.42909	2	QVYRGALQK		9	23.83	1055698f-PP_64639_ENSG00000157601_ENST00000288383_ENSP00000288383[513,521]; 1055698f-PP_64631_ENSG00000157601_ENST00000398600_ENSP00000381601|1055698f-PP_64634_ENSG00000157601_ENST00000455164_ENSP00000410523|1055698f-PP_64635_ENSG00000157601_ENST00000398598_ENSP00000381599[536,544]
1055698F	1055698F_CRC_200323_1.mgf	13759	23.5308	479.807	479.806	1.41724	2	VIRKSTAAL		9	11.48	1055698f-PP_68323_ENSG00000129675_ENST00000370620_ENSP00000359654|1055698f-PP_68324_ENSG00000129675_ENST00000370622_ENSP00000359656[491,499]; 1055698f-PP_68325_ENSG00000129675_ENST00000250617_ENSP00000250617[645,653]
1055698F	1055698F_CRC_200323_1.mgf	13761	23.5331	529.305	529.304	1.88927	2	RLAEAAVAEK		10	18.69	1055698f-PP_23455_ENSG00000164880_ENST00000404767_ENSP00000385722[91,100]
1055698F	1055698F_CRC_200323_1.mgf	13766	23.5389	487.252	487.251	2.1139	2	GPSDKSQAAL		10	24.64	1055698f-PP_58156_ENSG00000174917_ENST00000587589_ENSP00000464857[32,41]; 1055698f-PP_58155_ENSG00000174917_ENST00000590389_ENSP00000465739[54,63]; 1055698f-PP_58154_ENSG00000174917_ENST00000309324_ENSP00000309561[32,41]; 1055698f-PP_58153_ENSG00000174917_ENST00000587950_ENSP00000468723[54,63]
1055698F	1055698F_CRC_200323_1.mgf	13767	23.5401	516.288	516.287	1.93691	2	RVNPSMVTK		9	12.64	1055698f-PP_28594_ENSG00000164961_ENST00000517845_ENSP00000429676[425,433]; 1055698f-PP_28593_ENSG00000164961_ENST00000318410_ENSP00000318016[573,581]
1055698F	1055698F_CRC_200323_1.mgf	13786	23.5616	407.233	407.232	1.27691	2	GPARAGSVV		9	21.81	1055698f-PP_61735_ENSG00000104973_ENST00000312865_ENSP00000326767[7,15]; 1055698f-PP_61734_ENSG00000104973_ENST00000617849_ENSP00000484882[7,15]; 1055698f-PP_61736_ENSG00000104973_ENST00000538643_ENSP00000437496[7,15]
1055698F	1055698F_CRC_200323_1.mgf	13799	23.5811	464.757	464.755	3.55026	2	GPRKSPVGM		9	12.02	1055698f-PP_64846_ENSG00000160299_ENST00000359568_ENSP00000352572[2210,2218]; 1055698f-PP_64844_ENSG00000160299_ENST00000359568_ENSP00000352572[2210,2218]; 1055698f-PP_64842_ENSG00000160299_ENST00000359568_ENSP00000352572[2210,2218]; 1055698f-PP_64847_ENSG00000160299_ENST00000359568_ENSP00000352572[2210,2218]; 1055698f-PP_64845_ENSG00000160299_ENST00000359568_ENSP00000352572[2210,2218]; 1055698f-…
1055698F	1055698F_CRC_200323_1.mgf	13829	23.6196	422.233	422.232	0.899979	2	EPASGKAAL		9	19.54	1055698f-PP_66015_ENSG00000184708_ENST00000344710_ENSP00000342927[541,549]; 1055698f-PP_66017_ENSG00000184708_ENST00000397523_ENSP00000380657[691,699]; 1055698f-PP_66016_ENSG00000184708_ENST00000330125_ENSP00000328103[715,723]
1055698F	1055698F_CRC_200323_1.mgf	13830	23.6207	460.752	460.751	1.21541	2	PRSPDHVL		8	10.22	1055698f-PP_1341_ENSG00000127603_ENST00000564288_ENSP00000455274[855,862]; 1055698f-PP_1340_ENSG00000127603_ENST00000564288_ENSP00000455274[855,862]; 1055698f-PP_1334_ENSG00000127603_ENST00000567887_ENSP00000455823[892,899]; 1055698f-PP_1335_ENSG00000127603_ENST00000567887_ENSP00000455823[892,899]; 1055698f-PP_1337_ENSG00000127603_ENST00000361689_ENSP00000354573[860,867]; 1055698f-PP_1336_ENSG000…
1055698F	1055698F_CRC_200323_1.mgf	13834	23.6256	580.807	580.807	1.54957	2	AVYDRPGASPK		11	24.95	1055698f-PP_35208_ENSG00000030066_ENST00000378460_ENSP00000367721[1149,1159]; 1055698f-PP_35209_ENSG00000030066_ENST00000378460_ENSP00000367721[1149,1159]; 1055698f-PP_35207_ENSG00000030066_ENST00000378460_ENSP00000367721[1149,1159]
1055698F	1055698F_CRC_200323_1.mgf	13846	23.6396	459.229	459.229	0.653269	2	SPGTRPTAM		9	11.42	1055698f-PP_38841_ENSG00000029153_ENST00000261178_ENSP00000261178[30,38]; 1055698f-PP_38839_ENSG00000029153_ENST00000395901_ENSP00000379238[41,49]; 1055698f-PP_38838_ENSG00000029153_ENST00000544915_ENSP00000442438[30,38]; 1055698f-PP_38840_ENSG00000029153_ENST00000311001_ENSP00000312247[30,38]; 1055698f-PP_38842_ENSG00000029153_ENST00000266503_ENSP00000266503[30,38]
1055698F	1055698F_CRC_200323_1.mgf	13864	23.664	447.252	447.251	1.7887	2	RPAVGHSGL		9	20.86	1055698f-PP_28844_ENSG00000014164_ENST00000262577_ENSP00000262577[419,427]; 1055698f-PP_28843_ENSG00000014164_ENST00000262577_ENSP00000262577[419,427]
1055698F	1055698F_CRC_200323_1.mgf	13889	23.6934	379.565	379.564	1.68614	3	SVKPGAHLTVK		11	11.43	1055698f-PP_9132_ENSG00000170144_ENST00000411529_ENSP00000408487[94,104]; 1055698f-PP_9131_ENSG00000170144_ENST00000392524_ENSP00000376309|1055698f-PP_9133_ENSG00000170144_ENST00000435711_ENSP00000416340[116,126]
1055698F	1055698F_CRC_200323_1.mgf	13912	23.7238	471.791	471.79	1.99241	2	APTVRSKAL		9	19.45	1055698f-PP_38011_ENSG00000151503_ENST00000534532_ENSP00000434168[457,465]; 1055698f-PP_38012_ENSG00000151503_ENST00000534548_ENSP00000433681[457,465]; 1055698f-PP_38013_ENSG00000151503_ENST00000525964_ENSP00000431612[457,465]
1055698F	1055698F_CRC_200323_1.mgf	13913	23.725	412.226	412.225	2.08624	2	RPASAQPP		8	10.12	1055698f-PP_61682_ENSG00000126464_ENST00000418929_ENSP00000394510[294,301]
1055698F	1055698F_CRC_200323_1.mgf	13923	23.7367	423.72	423.719	1.88804	2	SPTEGRSL		8	16.75	1055698f-PP_16259_ENSG00000138641_ENST00000402738_ENSP00000385684|1055698f-PP_16265_ENSG00000138641_ENST00000264345_ENSP00000264345[831,838]; 1055698f-PP_16260_ENSG00000138641_ENST00000402738_ENSP00000385684|1055698f-PP_16266_ENSG00000138641_ENST00000264345_ENSP00000264345[831,838]; 1055698f-PP_16267_ENSG00000138641_ENST00000512194_ENSP00000421021[224,231]
1055698F	1055698F_CRC_200323_1.mgf	13935	23.7541	369.197	369.197	1.08343	3	QPAPASREHL		10	11.85	1055698f-PP_48292_ENSG00000172349_ENST00000394652_ENSP00000378147[116,125]; 1055698f-PP_48291_ENSG00000172349_ENST00000394660_ENSP00000378155[817,826]
1055698F	1055698F_CRC_200323_1.mgf	13937	23.7565	542.778	542.776	3.68476	2	ATTHEIMGPK		10	33.69	1055698f-PP_36989_ENSG00000073921_ENST00000532317_ENSP00000436958[29,38]; 1055698f-PP_36996_ENSG00000073921_ENST00000356360_ENSP00000348718[29,38]; 1055698f-PP_36990_ENSG00000073921_ENST00000526033_ENSP00000433846[29,38]; 1055698f-PP_36999_ENSG00000073921_ENST00000534412_ENSP00000435499|1055698f-PP_37000_ENSG00000073921_ENST00000531558_ENSP00000433166[29,38]; 1055698f-PP_36992_ENSG00000073921_ENS…
1055698F	1055698F_CRC_200323_1.mgf	13971	23.7999	543.35	543.35	0.294469	2	LLEKKVEKV		9	13.61	4749_ConcatSP[4182,4190]
1055698F	1055698F_CRC_200323_1.mgf	13971	23.7999	543.35	543.35	0.294469	2	ILEKKVEKV		9	13.61	1055698f-PP_45256_ENSG00000080824_ENST00000216281_ENSP00000216281[578,586]; 1055698f-PP_45257_ENSG00000080824_ENST00000334701_ENSP00000335153[700,708]; 462_ConcatSP[751,759]
1055698F	1055698F_CRC_200323_1.mgf	13994	23.826	524.799	524.798	0.381099	2	KPRSPDHVL		9	15.96	1055698f-PP_1341_ENSG00000127603_ENST00000564288_ENSP00000455274[854,862]; 1055698f-PP_1340_ENSG00000127603_ENST00000564288_ENSP00000455274[854,862]; 1055698f-PP_1334_ENSG00000127603_ENST00000567887_ENSP00000455823[891,899]; 1055698f-PP_1335_ENSG00000127603_ENST00000567887_ENSP00000455823[891,899]; 1055698f-PP_1337_ENSG00000127603_ENST00000361689_ENSP00000354573[859,867]; 1055698f-PP_1336_ENSG000…
1055698F	1055698F_CRC_200323_1.mgf	14063	23.9147	383.211	383.209	3.3924	3	RPAEKLVTSM	Oxidation-M10	10	13.64	1055698f-PP_4850_ENSG00000196878_ENST00000356082_ENSP00000348384|1055698f-PP_4853_ENSG00000196878_ENST00000391911_ENSP00000375778[1023,1032]; 1055698f-PP_4852_ENSG00000196878_ENST00000356082_ENSP00000348384|1055698f-PP_4855_ENSG00000196878_ENST00000391911_ENSP00000375778[1023,1032]; 1055698f-PP_4851_ENSG00000196878_ENST00000356082_ENSP00000348384|1055698f-PP_4854_ENSG00000196878_ENST00000391911_E…
1055698F	1055698F_CRC_200323_1.mgf	14067	23.9234	440.754	440.754	0.748718	2	GVANALAHK		9	23.99	1055698f-PP_34183_ENSG00000223609_ENST00000380299_ENSP00000369654[137,145]; 1055698f-PP_34182_ENSG00000244734_ENST00000335295_ENSP00000333994[137,145]
1055698F	1055698F_CRC_200323_1.mgf	14076	23.9339	459.21	459.209	2.39542	2	SYAGGRGSY		9	20.61	1055698f-PP_30038_ENSG00000165119_ENST00000457156_ENSP00000409456[348,356]; 1055698f-PP_30035_ENSG00000165119_ENST00000351839_ENSP00000317788|1055698f-PP_30036_ENSG00000165119_ENST00000360384_ENSP00000353552[372,380]; 1055698f-PP_30033_ENSG00000165119_ENST00000376281_ENSP00000365458|1055698f-PP_30034_ENSG00000165119_ENST00000376263_ENSP00000365439[372,380]; 1055698f-PP_30037_ENSG00000165119_ENST0…
1055698F	1055698F_CRC_200323_1.mgf	14101	23.9625	386.541	386.54	0.905468	3	SPRKAIHSDF		10	24.1	1055698f-PP_50108_ENSG00000047578_ENST00000261588_ENSP00000261588[83,92]; 1055698f-PP_50107_ENSG00000047578_ENST00000261588_ENSP00000261588[83,92]
1055698F	1055698F_CRC_200323_1.mgf	14128	23.9984	400.73	400.729	1.12295	2	SPAPSKTL		8	13.61	1055698f-PP_16412_ENSG00000109320_ENST00000600343_ENSP00000469340[671,678]; 1055698f-PP_16408_ENSG00000109320_ENST00000394820_ENSP00000378297|1055698f-PP_16411_ENSG00000109320_ENST00000505458_ENSP00000424790[851,858]; 1055698f-PP_16407_ENSG00000109320_ENST00000226574_ENSP00000226574[852,859]
1055698F	1055698F_CRC_200323_1.mgf	14152	24.0303	479.726	479.724	3.02257	2	RPGANSPEM		9	12.02	2352_ConcatSP[3823,3831]; 2870_ConcatSP[5736,5744]; 1055698f-PP_5738_ENSG00000079785_ENST00000621973_ENSP00000484958[395,403]; 1055698f-PP_5737_ENSG00000079785_ENST00000233084_ENSP00000233084[476,484]
1055698F	1055698F_CRC_200323_1.mgf	14162	24.042	486.299	486.298	1.80959	2	KAKPVTTNL		9	20.62	6222_ConcatSP[3877,3885]; 1055698f-PP_27939_ENSG00000176731_ENST00000523281_ENSP00000428722[28,36]; 1055698f-PP_27933_ENSG00000176731_ENST00000614462_ENSP00000480167|1055698f-PP_27936_ENSG00000176731_ENST00000545322_ENSP00000444092[28,36]; 1055698f-PP_27932_ENSG00000176731_ENST00000619594_ENSP00000484492|1055698f-PP_27934_ENSG00000176731_ENST00000612977_ENSP00000484101|1055698f-PP_27935_ENSG00000…
1055698F	1055698F_CRC_200323_1.mgf	14171	24.0517	495.782	495.781	0.847148	2	APRPPPKPM		9	28.31	5173_ConcatSP[779,787]; 1055698f-PP_39868_ENSG00000197728_ENST00000356464_ENSP00000348849|1055698f-PP_39869_ENSG00000197728_ENST00000552361_ENSP00000450339[107,115]
1055698F	1055698F_CRC_200323_1.mgf	14175	24.0612	430.23	430.23	0.976223	2	SPKESAQL		8	15.98	1055698f-PP_44076_ENSG00000165617_ENST00000541264_ENSP00000442850[193,200]; 1055698f-PP_44075_ENSG00000165617_ENST00000395153_ENSP00000378582[437,444]
1055698F	1055698F_CRC_200323_1.mgf	14179	24.0659	509.772	509.771	1.33393	2	APRIESKSM		9	25.65	1055698f-PP_18561_ENSG00000205302_ENST00000379516_ENSP00000368831[110,118]; 1055698f-PP_18563_ENSG00000205302_ENST00000505934_ENSP00000422413[109,117]
1055698F	1055698F_CRC_200323_1.mgf	14187	24.0753	456.744	456.743	1.62017	2	QLPSAGPDK		9	21.2	1055698f-PP_3158_ENSG00000143420_ENST00000513281_ENSP00000422343[77,85]; 1055698f-PP_3153_ENSG00000143420_ENST00000361532_ENSP00000354835[77,85]; 1055698f-PP_3156_ENSG00000143420_ENST00000271690_ENSP00000271690[81,89]; 1055698f-PP_3152_ENSG00000143420_ENST00000369014_ENSP00000358010[81,89]; 1055698f-PP_3154_ENSG00000143420_ENST00000361631_ENSP00000355239[93,101]; 1055698f-PP_3160_ENSG00000143420_…
1055698F	1055698F_CRC_200323_1.mgf	14194	24.0834	535.28	535.28	1.21432	2	KSYTSDLQK		9	12.61	1055698f-PP_42540_ENSG00000136153_ENST00000377499_ENSP00000366719[364,372]; 1055698f-PP_42541_ENSG00000136153_ENST00000377499_ENSP00000366719[364,372]; 1055698f-PP_42555_ENSG00000136153_ENST00000526202_ENSP00000431129[315,323]; 1055698f-PP_42558_ENSG00000136153_ENST00000526202_ENSP00000431129[315,323]; 1055698f-PP_42553_ENSG00000136153_ENST00000526202_ENSP00000431129[315,323]; 1055698f-PP_42552_E…
1055698F	1055698F_CRC_200323_1.mgf	14197	24.0869	569.324	569.322	2.45906	2	AVHQQILSNK		10	27.6	1055698f-PP_11671_ENSG00000172113_ENST00000447724_ENSP00000405755[38,47]; 1055698f-PP_11666_ENSG00000172113_ENST00000418431_ENSP00000394128[31,40]; 1055698f-PP_11670_ENSG00000172113_ENST00000456495_ENSP00000392715[31,40]; 1055698f-PP_11663_ENSG00000172113_ENST00000415644_ENSP00000394232[31,40]; 1055698f-PP_11667_ENSG00000172113_ENST00000451657_ENSP00000407933|1055698f-PP_11668_ENSG00000172113_ENS…
1055698F	1055698F_CRC_200323_1.mgf	14205	24.0956	460.228	460.228	0.869135	2	SPDSRASSL		9	28.43	1055698f-PP_39409_ENSG00000050405_ENST00000341247_ENSP00000340184[362,370]; 1055698f-PP_39408_ENSG00000050405_ENST00000394943_ENSP00000378400[363,371]; 1055698f-PP_39405_ENSG00000050405_ENST00000552491_ENSP00000448463[60,68]; 1055698f-PP_39406_ENSG00000050405_ENST00000547825_ENSP00000448706[60,68]; 1055698f-PP_39407_ENSG00000050405_ENST00000552823_ENSP00000450266[202,210]; 1055698f-PP_39410_ENSG0…
1055698F	1055698F_CRC_200323_1.mgf	14221	24.1186	493.781	493.779	2.32898	2	EVKKPGESL		9	19.33	6906_ConcatSP[8297,8305]; 1066_ConcatSP[7137,7145]; 462_ConcatSP[9865,9873]; 1055698f-PP_46254_ENSG00000211966_ENST00000390626_ENSP00000375035[29,37]; 1055698f-PP_46245_ENSG00000211966_ENST00000390626_ENSP00000375035[29,37]; 1055698f-PP_46259_ENSG00000211966_ENST00000390626_ENSP00000375035[29,37]; 1055698f-PP_46247_ENSG00000211966_ENST00000390626_ENSP00000375035[29,37]; 1055698f-PP_46248_ENSG0000…
1055698F	1055698F_CRC_200323_1.mgf	14237	24.1366	450.743	450.743	1.19802	2	SPAKNPSSL		9	34.83	1055698f-PP_45034_ENSG00000089737_ENST00000555054_ENSP00000452145[17,25]; 1055698f-PP_45032_ENSG00000089737_ENST00000621632_ENSP00000481495[60,68]
1055698F	1055698F_CRC_200323_1.mgf	14240	24.1443	559.288	559.287	1.60919	2	MPQKERESI		9	21.04	1055698f-PP_56243_ENSG00000141543_ENST00000269349_ENSP00000269349[311,319]
1055698F	1055698F_CRC_200323_1.mgf	14290	24.2073	457.781	457.78	1.70387	2	RAAGTRAVL		9	10.24	1055698f-PP_36119_ENSG00000174080_ENST00000310325_ENSP00000310832[54,62]
1055698F	1055698F_CRC_200323_1.mgf	14295	24.2131	515.817	515.816	0.872404	2	KVSTQVLQK		9	15.2	1055698f-PP_29178_ENSG00000107099_ENST00000453981_ENSP00000408464[1280,1288]; 1055698f-PP_29177_ENSG00000107099_ENST00000432829_ENSP00000394888[1348,1356]; 1055698f-PP_29179_ENSG00000107099_ENST00000382329_ENSP00000371766[815,823]
1055698F	1055698F_CRC_200323_1.mgf	14306	24.2262	465.257	465.256	1.44007	2	APKANGTSAL		10	32.22	1055698f-PP_33207_ENSG00000166197_ENST00000605788_ENSP00000474710[543,552]; 1055698f-PP_33208_ENSG00000166197_ENST00000488254_ENSP00000475080[544,553]; 1055698f-PP_33212_ENSG00000166197_ENST00000370007_ENSP00000359024[551,560]; 1055698f-PP_33206_ENSG00000166197_ENST00000405356_ENSP00000385410[553,562]; 5522_ConcatSP[7659,7668]
1055698F	1055698F_CRC_200323_1.mgf	14317	24.2426	450.726	450.725	2.21865	2	SPGTSHTTL		9	16.6	3888_ConcatSP[3234,3242]
1055698F	1055698F_CRC_200323_1.mgf	14318	24.2438	546.8	546.799	1.0973	2	RAYQQALSR		9	26.05	1055698f-PP_29394_ENSG00000147872_ENST00000276914_ENSP00000276914[230,238]; 6600_ConcatSP[6636,6644]
1055698F	1055698F_CRC_200323_1.mgf	14346	24.2801	441.228	441.227	1.81312	2	VPQGGSHSL		9	26.84	1055698f-PP_704_ENSG00000142798_ENST00000374695_ENSP00000363827[1688,1696]; 1055698f-PP_702_ENSG00000142798_ENST00000374695_ENSP00000363827[1688,1696]; 1055698f-PP_703_ENSG00000142798_ENST00000374695_ENSP00000363827[1688,1696]
1055698F	1055698F_CRC_200323_1.mgf	14348	24.2824	381.552	381.551	2.48984	3	RARDVREQL		9	12.11	1055698f-PP_20984_ENSG00000204560_ENST00000376442_ENSP00000365625[910,918]; 1055698f-PP_20983_ENSG00000204560_ENST00000376437_ENSP00000365620[429,437]
1055698F	1055698F_CRC_200323_1.mgf	14354	24.2896	391.885	391.884	2.04142	3	KVVDRWNEK		9	11.34	1055698f-PP_38238_ENSG00000111639_ENST00000229238_ENSP00000229238[42,50]; 1055698f-PP_38237_ENSG00000111639_ENST00000229238_ENSP00000229238[42,50]; 4298_ConcatSP[714,722]; 224_ConcatSP[6006,6014]
1055698F	1055698F_CRC_200323_1.mgf	14432	24.3888	566.784	566.783	0.599877	2	RPSPSSQSSSL		11	14.4	1055698f-PP_1278_ENSG00000163874_ENST00000373087_ENSP00000362179[357,367]
1055698F	1055698F_CRC_200323_1.mgf	14486	24.4548	362.553	362.552	0.910213	3	RPKTVRDTL		9	24.9	1055698f-PP_5316_ENSG00000168264_ENST00000366610_ENSP00000355569[301,309]; 1055698f-PP_5314_ENSG00000168264_ENST00000366610_ENSP00000355569[301,309]; 1055698f-PP_5315_ENSG00000168264_ENST00000366610_ENSP00000355569[301,309]; 1055698f-PP_5319_ENSG00000168264_ENST00000366609_ENSP00000355568[301,309]; 1055698f-PP_5317_ENSG00000168264_ENST00000366609_ENSP00000355568[301,309]; 1055698f-PP_5318_ENSG000…
1055698F	1055698F_CRC_200323_1.mgf	14487	24.4602	357.866	357.865	2.17959	3	RPGRGEPRF		9	10.5	1055698f-PP_21083_ENSG00000234745_ENST00000412585_ENSP00000399168[38,46]; 1055698f-PP_21084_ENSG00000234745_ENST00000639848_ENSP00000491291[38,46]; 1055698f-PP_21077_ENSG00000204525_ENST00000376228_ENSP00000365402[38,46]; 1055698f-PP_21078_ENSG00000204525_ENST00000383329_ENSP00000372819[38,46]; 1055698f-PP_21079_ENSG00000204525_ENST00000376237_ENSP00000365412[38,46]; 1055698f-PP_21081_ENSG0000020…
1055698F	1055698F_CRC_200323_1.mgf	14540	24.5261	424.249	424.248	1.88569	2	AVSSLATAK		9	19.82	1055698f-PP_42157_ENSG00000133083_ENST00000379892_ENSP00000369222[162,170]; 1055698f-PP_42155_ENSG00000133083_ENST00000360631_ENSP00000353846[162,170]
1055698F	1055698F_CRC_200323_1.mgf	14551	24.5382	452.231	452.23	1.70267	2	GPRSTASDL		9	17.8	1055698f-PP_526_ENSG00000116786_ENST00000375793_ENSP00000364950[227,235]; 1055698f-PP_525_ENSG00000116786_ENST00000375799_ENSP00000364956[247,255]
1055698F	1055698F_CRC_200323_1.mgf	14552	24.5437	438.246	438.245	2.19055	2	APVSSKSSL		9	25.81	1055698f-PP_2815_ENSG00000163349_ENST00000626993_ENSP00000486090[805,813]; 1055698f-PP_2817_ENSG00000163349_ENST00000369561_ENSP00000358574[816,824]; 1055698f-PP_2816_ENSG00000163349_ENST00000369558_ENSP00000358571[850,858]; 1055698f-PP_2819_ENSG00000163349_ENST00000361587_ENSP00000355191[130,138]; 1055698f-PP_2818_ENSG00000163349_ENST00000340480_ENSP00000340956[476,484]
1055698F	1055698F_CRC_200323_1.mgf	14554	24.546	383.548	383.548	1.0429	3	RAREYNARL		9	17.18	1055698f-PP_33217_ENSG00000077150_ENST00000428099_ENSP00000410256|1055698f-PP_33220_ENSG00000077150_ENST00000189444_ENSP00000189444[442,450]; 1055698f-PP_33218_ENSG00000077150_ENST00000369966_ENSP00000358983[442,450]
1055698F	1055698F_CRC_200323_1.mgf	14559	24.5518	501.285	501.285	0.997437	2	SPKVNKDTL		9	21.83	1055698f-PP_50780_ENSG00000140853_ENST00000538110_ENSP00000441597[36,44]; 1055698f-PP_50781_ENSG00000140853_ENST00000538110_ENSP00000441597[36,44]; 1055698f-PP_50775_ENSG00000140853_ENST00000539144_ENSP00000441727[529,537]; 1055698f-PP_50774_ENSG00000140853_ENST00000539144_ENSP00000441727[529,537]; 1055698f-PP_50769_ENSG00000140853_ENST00000262510_ENSP00000262510|1055698f-PP_50773_ENSG00000140853…
1055698F	1055698F_CRC_200323_1.mgf	14564	24.5578	423.219	423.219	2.12656	2	SVRPGGAAM		9	23.2	1055698f-PP_3811_ENSG00000132694_ENST00000361409_ENSP00000354644[71,79]; 1055698f-PP_3810_ENSG00000132694_ENST00000361409_ENSP00000354644[71,79]; 1055698f-PP_3808_ENSG00000132694_ENST00000368194_ENSP00000357177[71,79]; 1055698f-PP_3809_ENSG00000132694_ENST00000368194_ENSP00000357177[71,79]
1055698F	1055698F_CRC_200323_1.mgf	14569	24.5637	488.265	488.265	1.37221	2	QVSSQRTGL		9	18.78	1055698f-PP_36344_ENSG00000132740_ENST00000545146_ENSP00000456366[51,59]; 1055698f-PP_36343_ENSG00000132740_ENST00000539224_ENSP00000440465[51,59]; 1055698f-PP_36341_ENSG00000132740_ENST00000255078_ENSP00000255078[51,59]; 1055698f-PP_36339_ENSG00000132740_ENST00000255078_ENSP00000255078[51,59]; 1055698f-PP_36340_ENSG00000132740_ENST00000255078_ENSP00000255078[51,59]; 1055698f-PP_36342_ENSG0000013…
1055698F	1055698F_CRC_200323_1.mgf	14594	24.5971	408.733	408.732	1.22329	2	ARPATSTL		8	21.24	1055698f-PP_14135_ENSG00000114867_ENST00000414031_ENSP00000391935[1073,1080]; 1055698f-PP_14145_ENSG00000114867_ENST00000411531_ENSP00000395974[1074,1081]; 1055698f-PP_14133_ENSG00000114867_ENST00000346169_ENSP00000316879[1113,1120]; 1055698f-PP_14142_ENSG00000114867_ENST00000342981_ENSP00000343450[1114,1121]; 1055698f-PP_14134_ENSG00000114867_ENST00000352767_ENSP00000338020|1055698f-PP_14143_ENS…
1055698F	1055698F_CRC_200323_1.mgf	14609	24.6146	545.313	545.312	1.52207	2	IVYGQPRTR		9	22.46	1055698f-PP_44727_ENSG00000100596_ENST00000554901_ENSP00000452189[232,240]; 1055698f-PP_44726_ENSG00000100596_ENST00000216484_ENSP00000216484[296,304]; 2402_ConcatSP[4223,4231]
1055698F	1055698F_CRC_200323_1.mgf	14625	24.6368	460.24	460.24	0.499739	2	SPSTAKDTL		9	18.95	1055698f-PP_18743_ENSG00000113583_ENST00000231512_ENSP00000231512[135,143]
1055698F	1055698F_CRC_200323_1.mgf	14630	24.6427	450.78	450.779	1.17574	2	KPGVGKTTL		9	15.69	1055698f-PP_22489_ENSG00000155085_ENST00000532976_ENSP00000436325[38,46]; 1055698f-PP_22487_ENSG00000155085_ENST00000285397_ENSP00000285397[38,46]; 1055698f-PP_22486_ENSG00000155085_ENST00000368948_ENSP00000357944[38,46]; 1055698f-PP_22482_ENSG00000155085_ENST00000424296_ENSP00000410186[38,46]
1055698F	1055698F_CRC_200323_1.mgf	14637	24.6509	468.253	468.251	4.16443	2	GVNQGVAYK		9	25.02	1055698f-PP_27305_ENSG00000129691_ENST00000521808_ENSP00000427839[8,16]; 1055698f-PP_27306_ENSG00000129691_ENST00000545394_ENSP00000443606[408,416]; 1055698f-PP_27302_ENSG00000129691_ENST00000428278_ENSP00000395310[453,461]; 1055698f-PP_27299_ENSG00000129691_ENST00000343823_ENSP00000340896[547,555]; 1055698f-PP_27304_ENSG00000129691_ENST00000524247_ENSP00000429387[142,150]
1055698F	1055698F_CRC_200323_1.mgf	14645	24.6604	385.89	385.889	1.81399	3	KISPYYRTK		9	16.59	1055698f-PP_50158_ENSG00000176476_ENST00000567564_ENSP00000455370[50,58]; 1055698f-PP_50157_ENSG00000176476_ENST00000317058_ENSP00000316114[50,58]
1055698F	1055698F_CRC_200323_1.mgf	14668	24.691	412.243	412.243	0.654954	2	AVRPPAAAA		9	19.83	1055698f-PP_10410_ENSG00000163359_ENST00000347401_ENSP00000315609[2343,2351]; 1055698f-PP_10405_ENSG00000163359_ENST00000472056_ENSP00000418285[2344,2352]; 1055698f-PP_10400_ENSG00000163359_ENST00000353578_ENSP00000315873[2745,2753]; 1055698f-PP_10395_ENSG00000163359_ENST00000295550_ENSP00000295550[2951,2959]; 1055698f-PP_10406_ENSG00000163359_ENST00000347401_ENSP00000315609[2343,2351]; 1055698f-…
1055698F	1055698F_CRC_200323_1.mgf	14692	24.7182	532.802	532.802	1.5015	2	HVQQNRAVL		9	26.94	1055698f-PP_66791_ENSG00000100241_ENST00000348911_ENSP00000252027[609,617]; 1055698f-PP_66790_ENSG00000100241_ENST00000380817_ENSP00000370196[608,616]
1055698F	1055698F_CRC_200323_1.mgf	14693	24.7236	414.899	414.898	1.44614	3	KPSEERVREI		10	18.14	1055698f-PP_5677_ENSG00000171848_ENST00000304567_ENSP00000302955[283,292]; 1055698f-PP_5675_ENSG00000171848_ENST00000615152_ENSP00000484183[343,352]; 1055698f-PP_5676_ENSG00000171848_ENST00000615152_ENSP00000484183[343,352]; 1055698f-PP_5678_ENSG00000171848_ENST00000474701_ENSP00000419177[233,242]; 1055698f-PP_28329_ENSG00000048392_ENST00000251810_ENSP00000251810[245,254]; 1055698f-PP_28330_ENSG0…
1055698F	1055698F_CRC_200323_1.mgf	14698	24.73	529.29	529.291	-1.13359	2	RLAEDVQRA		9	13.65	1055698f-PP_5932_ENSG00000138080_ENST00000380320_ENSP00000369677[205,213]
1055698F	1055698F_CRC_200323_1.mgf	14721	24.757	409.717	409.716	0.732214	2	SPDAKTSL		8	10.53	1055698f-PP_12552_ENSG00000080200_ENST00000389622_ENSP00000374273[636,643]; 1055698f-PP_12553_ENSG00000080200_ENST00000389622_ENSP00000374273[636,643]
1055698F	1055698F_CRC_200323_1.mgf	14744	24.7875	508.312	508.311	1.77057	2	ALKDKIEKA		9	10.03	1055698f-PP_40862_ENSG00000166598_ENST00000299767_ENSP00000299767[626,634]
1055698F	1055698F_CRC_200323_1.mgf	14745	24.7887	444.246	444.245	1.93587	2	SPSPAKSTL		9	21.01	1055698f-PP_427_ENSG00000198793_ENST00000361445_ENSP00000354558[348,356]; 1055698f-PP_428_ENSG00000198793_ENST00000361445_ENSP00000354558[348,356]
1055698F	1055698F_CRC_200323_1.mgf	14747	24.7911	523.25	523.249	0.764454	2	RQDENTPSV		9	16.07	1055698f-PP_29336_ENSG00000107186_ENST00000381022_ENSP00000370410[911,919]; 1055698f-PP_29335_ENSG00000107186_ENST00000319217_ENSP00000320006[911,919]
1055698F	1055698F_CRC_200323_1.mgf	14768	24.8148	442.278	442.277	0.85919	2	VPRAARTL		8	11.48	1055698f-PP_9240_ENSG00000138448_ENST00000374907_ENSP00000364042[237,244]; 1055698f-PP_9239_ENSG00000138448_ENST00000261023_ENSP00000261023[273,280]
1055698F	1055698F_CRC_200323_1.mgf	14812	24.8742	376.533	376.532	2.33712	3	RPRDEVQEV		9	11.41	1055698f-PP_54789_ENSG00000141295_ENST00000407215_ENSP00000383935[35,43]; 1055698f-PP_54790_ENSG00000141295_ENST00000290216_ENSP00000290216[35,43]; 1055698f-PP_54791_ENSG00000141295_ENST00000584123_ENSP00000463411[43,51]; 1055698f-PP_54794_ENSG00000141295_ENST00000582459_ENSP00000462845[35,43]; 1055698f-PP_54795_ENSG00000141295_ENST00000578323_ENSP00000464093[35,43]; 1055698f-PP_54792_ENSG0000014…
1055698F	1055698F_CRC_200323_1.mgf	14817	24.8801	510.783	510.783	0.0587334	2	APQRAHEVL		9	15.55	1055698f-PP_5039_ENSG00000143756_ENST00000366862_ENSP00000355827[189,197]
1055698F	1055698F_CRC_200323_1.mgf	14848	24.9198	463.214	463.213	0.993063	2	QPASPSAHM		9	21.69	1055698f-PP_10896_ENSG00000144560_ENST00000273038_ENSP00000273038[271,279]; 1055698f-PP_10900_ENSG00000144560_ENST00000426568_ENSP00000413030[276,284]; 1055698f-PP_10899_ENSG00000144560_ENST00000430365_ENSP00000404251[277,285]; 1055698f-PP_10898_ENSG00000144560_ENST00000424529_ENSP00000402878[187,195]; 1055698f-PP_10897_ENSG00000144560_ENST00000451674_ENSP00000416615[191,199]
1055698F	1055698F_CRC_200323_1.mgf	14860	24.9332	447.264	447.264	0.760178	2	AVGPHLTAK		9	30.4	1055698f-PP_58097_ENSG00000185361_ENST00000327473_ENSP00000331827[130,138]
1055698F	1055698F_CRC_200323_1.mgf	14873	24.9527	528.303	528.303	-0.189285	2	KPKNAIHTF		9	10.18	1055698f-PP_34853_ENSG00000121691_ENST00000241052_ENSP00000241052[504,512]
1055698F	1055698F_CRC_200323_1.mgf	14911	25.0008	505.269	505.269	0.474994	2	VPKETGEHL		9	17.54	1055698f-PP_68517_ENSG00000196924_ENST00000344736_ENSP00000358863[1972,1980]; 1055698f-PP_68514_ENSG00000196924_ENST00000369856_ENSP00000358872[1985,1993]; 1055698f-PP_68513_ENSG00000196924_ENST00000360319_ENSP00000353467|1055698f-PP_68515_ENSG00000196924_ENST00000422373_ENSP00000416926[2004,2012]; 1055698f-PP_68516_ENSG00000196924_ENST00000369850_ENSP00000358866[2012,2020]
1055698F	1055698F_CRC_200323_1.mgf	14915	25.0055	513.77	513.77	1.05105	2	SPRQPSGGQI		10	21.04	1055698f-PP_919_ENSG00000117713_ENST00000324856_ENSP00000320485[772,781]; 1055698f-PP_920_ENSG00000117713_ENST00000636219_ENSP00000489842[391,400]
1055698F	1055698F_CRC_200323_1.mgf	14923	25.0148	415.213	415.215	-6.38223	2	AAAGPMAQI		9	10.81	4955_ConcatSP[2963,2971]
1055698F	1055698F_CRC_200323_1.mgf	14954	25.0548	476.249	476.248	1.84778	2	SPGPAGPKGSP		11	12.03	1055698f-PP_54980_ENSG00000108821_ENST00000225964_ENSP00000225964[513,523]
1055698F	1055698F_CRC_200323_1.mgf	14964	25.0699	420.568	420.568	1.09376	3	ALRNQATMVQK		11	27.57	1055698f-PP_35041_ENSG00000149091_ENST00000532868_ENSP00000436273[619,629]; 1055698f-PP_35047_ENSG00000149091_ENST00000318201_ENSP00000320340[592,602]; 1055698f-PP_35046_ENSG00000149091_ENST00000421244_ENSP00000391021[615,625]; 1055698f-PP_35044_ENSG00000149091_ENST00000527911_ENSP00000436291[615,625]; 1055698f-PP_35042_ENSG00000149091_ENST00000528615_ENSP00000434719[393,403]; 1055698f-PP_35045_E…
1055698F	1055698F_CRC_200323_1.mgf	14993	25.1074	363.186	363.185	1.76219	3	TLYPKEHEA		9	17.61	1055698f-PP_38394_ENSG00000159403_ENST00000542285_ENSP00000438615[503,511]; 1055698f-PP_38395_ENSG00000159403_ENST00000536053_ENSP00000444271[517,525]
1055698F	1055698F_CRC_200323_1.mgf	14996	25.1109	479.752	479.751	2.04273	2	SPNSSPRTL		9	18.61	1055698f-PP_55315_ENSG00000170832_ENST00000592339_ENSP00000467885[1064,1072]; 1055698f-PP_52482_ENSG00000129204_ENST00000574788_ENSP00000460380|1055698f-PP_52485_ENSG00000129204_ENST00000250066_ENSP00000250066[1192,1200]; 1055698f-PP_55314_ENSG00000170832_ENST00000300896_ENSP00000300896[1394,1402]
1055698F	1055698F_CRC_200323_1.mgf	14997	25.1121	476.272	476.272	0.713878	2	RPTVHQTL		8	19.82	1055698f-PP_32711_ENSG00000108175_ENST00000334512_ENSP00000334474[593,600]
1055698F	1055698F_CRC_200323_1.mgf	15013	25.1309	459.257	459.256	1.17581	2	SPRIATTTA		9	21.41	1055698f-PP_36455_ENSG00000137497_ENST00000541584_ENSP00000440954[935,943]; 1055698f-PP_36456_ENSG00000137497_ENST00000351960_ENSP00000260051[951,959]; 1055698f-PP_36459_ENSG00000137497_ENST00000616538_ENSP00000481541[2071,2079]; 1055698f-PP_36458_ENSG00000137497_ENST00000620566_ENSP00000478624[2073,2081]; 1055698f-PP_36457_ENSG00000137497_ENST00000393695_ENSP00000377298[2087,2095]
1055698F	1055698F_CRC_200323_1.mgf	15027	25.1509	378.722	378.722	0.68652	2	APRASAAI		8	12.38	4393_ConcatSP[4519,4526]
1055698F	1055698F_CRC_200323_1.mgf	15032	25.1567	430.236	430.235	1.78972	2	GPTSRSAAL		9	29.45	1055698f-PP_59383_ENSG00000130312_ENST00000594999_ENSP00000471820|1055698f-PP_59384_ENSG00000130312_ENST00000252602_ENSP00000252602[10,18]; 1055698f-PP_59382_ENSG00000130312_ENST00000595444_ENSP00000472266[102,110]
1055698F	1055698F_CRC_200323_1.mgf	15034	25.159	482.764	482.764	0.144998	2	RAFDSAVAK		9	18.67	1055698f-PP_7141_ENSG00000132305_ENST00000419070_ENSP00000415762[297,305]; 1055698f-PP_7138_ENSG00000132305_ENST00000254636_ENSP00000254636[344,352]; 1055698f-PP_7139_ENSG00000132305_ENST00000449247_ENSP00000396899[432,440]; 1055698f-PP_7142_ENSG00000132305_ENST00000442664_ENSP00000407788[442,450]; 1055698f-PP_7140_ENSG00000132305_ENST00000410111_ENSP00000387262[443,451]; 2795_ConcatSP[971,979]; …
1055698F	1055698F_CRC_200323_1.mgf	15066	25.2005	457.775	457.774	1.09224	2	GPSVRKASL		9	32.59	1055698f-PP_12159_ENSG00000114904_ENST00000535191_ENSP00000437703[543,551]; 1055698f-PP_12160_ENSG00000114904_ENST00000535191_ENSP00000437703[543,551]; 1055698f-PP_12158_ENSG00000114904_ENST00000233027_ENSP00000233027[632,640]; 1055698f-PP_12157_ENSG00000114904_ENST00000233027_ENSP00000233027[632,640]; 1055698f-PP_12161_ENSG00000114904_ENST00000383721_ENSP00000373227[586,594]
1055698F	1055698F_CRC_200323_1.mgf	15068	25.2028	440.583	440.582	1.99736	3	KVYEGERPLTK		11	14.13	1055698f-PP_30743_ENSG00000044574_ENST00000324460_ENSP00000324173[464,474]
1055698F	1055698F_CRC_200323_1.mgf	15071	25.2063	504.25	504.249	1.50719	2	RPQSAQSSF		9	20.49	1055698f-PP_7004_ENSG00000115307_ENST00000425118_ENSP00000403430[277,285]; 1055698f-PP_7005_ENSG00000115307_ENST00000377526_ENSP00000366748[277,285]; 1150_ConcatSP[3744,3752]
1055698F	1055698F_CRC_200323_1.mgf	15081	25.218	412.699	412.698	1.06615	2	SPGAGDHAL		9	11.63	1055698f-PP_32459_ENSG00000198954_ENST00000361983_ENSP00000354848[66,74]; 1055698f-PP_32460_ENSG00000198954_ENST00000361983_ENSP00000354848[66,74]; 1055698f-PP_32461_ENSG00000198954_ENST00000638119_ENSP00000490026[66,74]; 1055698f-PP_32462_ENSG00000198954_ENST00000638119_ENSP00000490026[66,74]; 1055698f-PP_32463_ENSG00000198954_ENST00000637104_ENSP00000490019[31,39]; 1055698f-PP_32458_ENSG0000019…
1055698F	1055698F_CRC_200323_1.mgf	15094	25.2369	550.307	550.306	1.70814	2	MPQQARQKL		9	21.24	2052_ConcatSP[2914,2922]; 1055698f-PP_22624_ENSG00000198523_ENST00000357525_ENSP00000350132[20,28]
1055698F	1055698F_CRC_200323_1.mgf	15107	25.2521	388.888	388.888	-0.154286	3	RLSYNVREK		9	25.12	1055698f-PP_63578_ENSG00000124193_ENST00000483871_ENSP00000433544[8,16]; 1055698f-PP_63579_ENSG00000124193_ENST00000244020_ENSP00000244020[8,16]
1055698F	1055698F_CRC_200323_1.mgf	15114	25.2603	510.304	510.303	1.37173	2	KPRPPPSQL		9	11.61	1055698f-PP_35834_ENSG00000168061_ENST00000531072_ENSP00000436649|1055698f-PP_35836_ENSG00000168061_ENST00000398846_ENSP00000381824[61,69]; 1055698f-PP_35833_ENSG00000168061_ENST00000531072_ENSP00000436649|1055698f-PP_35835_ENSG00000168061_ENST00000398846_ENSP00000381824[61,69]; 1055698f-PP_35838_ENSG00000168061_ENST00000529996_ENSP00000436704[77,85]; 1055698f-PP_35837_ENSG00000168061_ENST0000052…
1055698F	1055698F_CRC_200323_1.mgf	15122	25.2731	429.228	429.227	0.232977	2	RPSEGAQL		8	16.17	1055698f-PP_46739_ENSG00000128731_ENST00000261609_ENSP00000261609[2181,2188]
1055698F	1055698F_CRC_200323_1.mgf	15125	25.2766	530.75	530.749	0.565239	2	HTASPTGMMK		10	35.5	1055698f-PP_16636_ENSG00000150961_ENST00000280551_ENSP00000280551[34,43]; 1055698f-PP_16644_ENSG00000150961_ENST00000503683_ENSP00000426309[34,43]; 1055698f-PP_16640_ENSG00000150961_ENST00000509818_ENSP00000424085[34,43]; 1055698f-PP_16641_ENSG00000150961_ENST00000509818_ENSP00000424085[34,43]; 1055698f-PP_16643_ENSG00000150961_ENST00000506622_ENSP00000427249[34,43]; 1055698f-PP_16642_ENSG0000015…
1055698F	1055698F_CRC_200323_1.mgf	15128	25.2801	425.238	425.237	1.57559	2	GTSSAVSLK		9	21.34	1055698f-PP_23413_ENSG00000164828_ENST00000424128_ENSP00000394597[76,84]; 1055698f-PP_23411_ENSG00000164828_ENST00000439679_ENSP00000413188[76,84]; 1055698f-PP_23412_ENSG00000164828_ENST00000439679_ENSP00000413188[76,84]; 1055698f-PP_23410_ENSG00000164828_ENST00000435699_ENSP00000388430[76,84]; 1055698f-PP_23409_ENSG00000164828_ENST00000435699_ENSP00000388430[76,84]; 1055698f-PP_23416_ENSG0000016…
1055698F	1055698F_CRC_200323_1.mgf	15139	25.2931	493.276	493.275	1.88536	2	TPATARQQI		9	20.55	1055698f-PP_41375_ENSG00000122966_ENST00000392520_ENSP00000376305[918,926]; 1055698f-PP_41374_ENSG00000122966_ENST00000261833_ENSP00000261833[1306,1314]; 1055698f-PP_41373_ENSG00000122966_ENST00000392521_ENSP00000376306[1348,1356]
1055698F	1055698F_CRC_200323_1.mgf	15154	25.314	362.891	362.89	2.89344	3	RVMKALVNR		9	32.31	1055698f-PP_35231_ENSG00000149136_ENST00000278412_ENSP00000278412[316,324]
1055698F	1055698F_CRC_200323_1.mgf	15155	25.3152	372.89	372.89	0.804527	3	RLKAQMIEK		9	21.68	1055698f-PP_30957_ENSG00000197694_ENST00000358161_ENSP00000350882[1515,1523]; 1055698f-PP_30954_ENSG00000197694_ENST00000630804_ENSP00000486308[1515,1523]; 1055698f-PP_30953_ENSG00000197694_ENST00000372731_ENSP00000361816[1535,1543]; 1055698f-PP_30956_ENSG00000197694_ENST00000372739_ENSP00000361824[1535,1543]; 1055698f-PP_30958_ENSG00000197694_ENST00000630866_ENSP00000487444[1535,1543]
1055698F	1055698F_CRC_200323_1.mgf	15158	25.3187	393.727	393.727	0.203186	2	APSRATAL		8	13.26	1055698f-PP_9475_ENSG00000155729_ENST00000359878_ENSP00000352941|1055698f-PP_9476_ENSG00000155729_ENST00000409157_ENSP00000386751[327,334]
1055698F	1055698F_CRC_200323_1.mgf	15223	25.4024	352.198	352.197	1.76038	3	ILYDTSSKK		9	16.54	1055698f-PP_40736_ENSG00000139350_ENST00000411739_ENSP00000411307|1055698f-PP_40737_ENSG00000139350_ENST00000457368_ENSP00000407964[143,151]; 1055698f-PP_40732_ENSG00000139350_ENST00000266742_ENSP00000266742|1055698f-PP_40733_ENSG00000139350_ENST00000429527_ENSP00000404978[232,240]
1055698F	1055698F_CRC_200323_1.mgf	15227	25.407	358.874	358.873	1.33752	3	RTAVYSLHK		9	17.53	1055698f-PP_8967_ENSG00000138382_ENST00000409340_ENSP00000387106[51,59]; 1055698f-PP_8966_ENSG00000138382_ENST00000442181_ENSP00000395792[60,68]; 1055698f-PP_8965_ENSG00000138382_ENST00000409837_ENSP00000386703[150,158]; 1055698f-PP_8968_ENSG00000138382_ENST00000260953_ENSP00000260953|1055698f-PP_8969_ENSG00000138382_ENST00000409965_ENSP00000386582|1055698f-PP_8970_ENSG00000138382_ENST00000392640…
1055698F	1055698F_CRC_200323_1.mgf	15236	25.4175	400.202	400.201	1.64917	2	APGPSGQSV		9	12.37	1055698f-PP_53514_ENSG00000109103_ENST00000301032_ENSP00000301032[17,25]; 1055698f-PP_53513_ENSG00000109103_ENST00000335765_ENSP00000337040[17,25]; 1055698f-PP_53517_ENSG00000109103_ENST00000581945_ENSP00000463893[14,22]
1055698F	1055698F_CRC_200323_1.mgf	15293	25.4912	407.233	407.232	1.27691	2	RPTGGVGAV		9	10.38	1055698f-PP_17646_ENSG00000112972_ENST00000325110_ENSP00000322706|1055698f-PP_17647_ENSG00000112972_ENST00000433297_ENSP00000399402[169,177]
1055698F	1055698F_CRC_200323_1.mgf	15294	25.4924	448.752	448.751	2.36211	2	APRPLSGQA		9	23.51	1055698f-PP_23028_ENSG00000111961_ENST00000367467_ENSP00000356437[1040,1048]; 1055698f-PP_23030_ENSG00000111961_ENST00000622663_ENSP00000479998[450,458]
1055698F	1055698F_CRC_200323_1.mgf	15324	25.5311	537.292	537.292	-0.186118	2	LPRPAKSSSM		10	30.96	1055698f-PP_4581_ENSG00000134369_ENST00000367302_ENSP00000356271[686,695]; 1055698f-PP_4583_ENSG00000134369_ENST00000367295_ENSP00000356264[282,291]; 1055698f-PP_4582_ENSG00000134369_ENST00000367302_ENSP00000356271[686,695]; 1055698f-PP_4585_ENSG00000134369_ENST00000430015_ENSP00000405437[230,239]; 1055698f-PP_4584_ENSG00000134369_ENST00000367295_ENSP00000356264[282,291]
1055698F	1055698F_CRC_200323_1.mgf	15326	25.5334	427.23	427.23	0.889451	2	SPRVPGGSP		9	14.6	1055698f-PP_11201_ENSG00000144635_ENST00000273130_ENSP00000273130[398,406]
1055698F	1055698F_CRC_200323_1.mgf	15359	25.571	437.217	437.216	3.49941	2	SRPGPAGTM		9	18.56	1055698f-PP_16700_ENSG00000138685_ENST00000264498_ENSP00000264498[126,134]
1055698F	1055698F_CRC_200323_1.mgf	15371	25.5898	386.714	386.714	0.879204	2	SPAEKAGL		8	17	1055698f-PP_55719_ENSG00000109062_ENST00000583369_ENSP00000464321[46,53]; 1055698f-PP_55720_ENSG00000109062_ENST00000262613_ENSP00000262613[46,53]; 1055698f-PP_2970_ENSG00000174827_ENST00000443667_ENSP00000409291[42,49]; 1055698f-PP_2968_ENSG00000174827_ENST00000417171_ENSP00000394485|1055698f-PP_2969_ENSG00000174827_ENST00000344770_ENSP00000342143[42,49]
1055698F	1055698F_CRC_200323_1.mgf	15393	25.6155	486.781	486.781	0.739552	2	TMAPPIKSK		9	28.17	1055698f-PP_63087_ENSG00000132669_ENST00000255006_ENSP00000255006[521,529]; 1055698f-PP_63086_ENSG00000132669_ENST00000255006_ENSP00000255006[521,529]
1055698F	1055698F_CRC_200323_1.mgf	15400	25.6271	476.783	476.782	0.797009	2	SPGPPTRKL		9	18.48	1055698f-PP_6199_ENSG00000008869_ENST00000233099_ENSP00000233099[63,71]; 1055698f-PP_43578_ENSG00000129493_ENST00000543095_ENSP00000437968[63,71]; 1055698f-PP_43583_ENSG00000129493_ENST00000549184_ENSP00000450262[63,71]; 1055698f-PP_43582_ENSG00000129493_ENST00000382464_ENSP00000371903[63,71]
1055698F	1055698F_CRC_200323_1.mgf	15401	25.6283	510.765	510.765	0.0978924	2	RARPATDSF		9	19.08	1055698f-PP_39593_ENSG00000063046_ENST00000551002_ENSP00000447192[154,162]; 1055698f-PP_39596_ENSG00000063046_ENST00000550704_ENSP00000448365[200,208]; 1055698f-PP_39598_ENSG00000063046_ENST00000552490_ENSP00000450324[200,208]; 1055698f-PP_39595_ENSG00000063046_ENST00000416762_ENSP00000412530[161,169]; 1055698f-PP_39591_ENSG00000063046_ENST00000262056_ENSP00000262056[200,208]; 1055698f-PP_39594_E…
1055698F	1055698F_CRC_200323_1.mgf	15403	25.6306	435.247	435.246	2.13672	2	APRSAVTAP		9	14.17	882_ConcatSP[2843,2851]; 6374_ConcatSP[1936,1944]; 1057_ConcatSP[9986,9994]; 2201_ConcatSP[6061,6069]
1055698F	1055698F_CRC_200323_1.mgf	15406	25.6342	498.759	498.759	0.340846	2	SPRPQPESV		9	24.73	1055698f-PP_27436_ENSG00000104365_ENST00000416505_ENSP00000404920[343,351]; 1055698f-PP_27430_ENSG00000104365_ENST00000520835_ENSP00000430868[400,408]; 1055698f-PP_27429_ENSG00000104365_ENST00000520835_ENSP00000430868[400,408]; 1055698f-PP_27427_ENSG00000104365_ENST00000520835_ENSP00000430868[400,408]; 1055698f-PP_27428_ENSG00000104365_ENST00000520835_ENSP00000430868[400,408]; 1055698f-PP_27423_E…
1055698F	1055698F_CRC_200323_1.mgf	15419	25.6493	470.767	470.764	5.67163	2	SPADGKPRL		9	19.8	5297_ConcatSP[8299,8307]; 1055698f-PP_32352_ENSG00000151150_ENST00000280772_ENSP00000280772[4333,4341]; 1055698f-PP_32358_ENSG00000151150_ENST00000617800_ENSP00000480745[36,44]; 1055698f-PP_32356_ENSG00000151150_ENST00000612776_ENSP00000481611[134,142]; 1055698f-PP_32354_ENSG00000151150_ENST00000373820_ENSP00000362926[415,423]; 1055698f-PP_32359_ENSG00000151150_ENST00000616444_ENSP00000482401[851…
1055698F	1055698F_CRC_200323_1.mgf	15424	25.6552	541.753	541.752	1.84586	2	RLMNDMTAV	Oxidation-M3; Oxidation-M6	9	10.99	1055698f-PP_42114_ENSG00000120694_ENST00000380405_ENSP00000369768[169,177]; 1055698f-PP_42111_ENSG00000120694_ENST00000320027_ENSP00000318687[169,177]; 1055698f-PP_42113_ENSG00000120694_ENST00000630972_ENSP00000487365[171,179]
1055698F	1055698F_CRC_200323_1.mgf	15438	25.6751	386.714	386.714	0.879204	2	SPAAKEGL		8	11.48	1055698f-PP_46743_ENSG00000104067_ENST00000346128_ENSP00000281537[454,461]; 1055698f-PP_46744_ENSG00000104067_ENST00000356107_ENSP00000348416[454,461]
1055698F	1055698F_CRC_200323_1.mgf	15442	25.6798	480.769	480.768	1.5184	2	SPGSRKMVV		9	17.44	1055698f-PP_68056_ENSG00000101935_ENST00000372059_ENSP00000361129[118,126]; 1055698f-PP_68055_ENSG00000101935_ENST00000262844_ENSP00000262844[118,126]
1055698F	1055698F_CRC_200323_1.mgf	15445	25.6833	450.264	450.263	1.71011	2	ATVTPSPVK		9	19.98	1256_ConcatSP[9967,9975]; 1055698f-PP_4757_ENSG00000069275_ENST00000367142_ENSP00000356110[176,184]
1055698F	1055698F_CRC_200323_1.mgf	15455	25.695	412.717	412.717	1.04188	2	SPVHGSQL		8	13.47	1055698f-PP_41863_ENSG00000176915_ENST00000357997_ENSP00000350686[919,926]; 1055698f-PP_41865_ENSG00000176915_ENST00000357997_ENSP00000350686[919,926]; 1055698f-PP_41864_ENSG00000176915_ENST00000357997_ENSP00000350686[919,926]; 1055698f-PP_41867_ENSG00000176915_ENST00000542282_ENSP00000437807|1055698f-PP_41869_ENSG00000176915_ENST00000542657_ENSP00000438551[274,281]; 1055698f-PP_41866_ENSG0000017…
1055698F	1055698F_CRC_200323_1.mgf	15472	25.7182	558.804	558.804	0.250535	2	SPASKAARESL		11	24.15	1055698f-PP_20383_ENSG00000111913_ENST00000538035_ENSP00000441138[195,205]; 1055698f-PP_20385_ENSG00000111913_ENST00000510784_ENSP00000441305[200,210]; 1055698f-PP_20384_ENSG00000111913_ENST00000259698_ENSP00000259698[166,176]
1055698F	1055698F_CRC_200323_1.mgf	15475	25.7217	455.28	455.279	1.0543	2	VLGTVVHGK		9	19.87	1055698f-PP_35197_ENSG00000109919_ENST00000302503_ENSP00000303222[82,90]; 1055698f-PP_35198_ENSG00000109919_ENST00000302503_ENSP00000303222[82,90]; 1055698f-PP_35199_ENSG00000109919_ENST00000530428_ENSP00000432043[82,90]
1055698F	1055698F_CRC_200323_1.mgf	15500	25.7543	499.306	499.306	1.34186	2	ALPEKVVNK		9	14.79	1055698f-PP_5327_ENSG00000054267_ENST00000349213_ENSP00000264184[407,415]; 1055698f-PP_5326_ENSG00000054267_ENST00000366603_ENSP00000355562|1055698f-PP_5328_ENSG00000054267_ENST00000264183_ENSP00000264183[407,415]; 1055698f-PP_5331_ENSG00000054267_ENST00000418304_ENSP00000391497[407,415]; 1055698f-PP_5329_ENSG00000054267_ENST00000421364_ENSP00000394663[407,415]
1055698F	1055698F_CRC_200323_1.mgf	15536	25.7956	516.278	516.278	0.774777	2	TPASSRAQTL		10	33.79	1055698f-PP_6499_ENSG00000115306_ENST00000356805_ENSP00000349259[2320,2329]; 1055698f-PP_6498_ENSG00000115306_ENST00000356805_ENSP00000349259[2320,2329]; 1055698f-PP_6501_ENSG00000115306_ENST00000615901_ENSP00000479037[2322,2331]; 1055698f-PP_6500_ENSG00000115306_ENST00000615901_ENSP00000479037[2322,2331]
1055698F	1055698F_CRC_200323_1.mgf	15545	25.8104	480.286	480.285	0.936943	2	RANITLSGK		9	16.62	1055698f-PP_35571_ENSG00000278615_ENST00000524958_ENSP00000432523[59,67]
1055698F	1055698F_CRC_200323_1.mgf	15549	25.8151	417.746	417.745	1.91504	2	KLFGAGGGK		9	19.98	1897_ConcatSP[3323,3331]; 5187_ConcatSP[2125,2133]; 1055698f-PP_63265_ENSG00000101421_ENST00000217402_ENSP00000217402[6,14]
1055698F	1055698F_CRC_200323_1.mgf	15557	25.8246	393.721	393.721	0.253987	2	SPAEKAAL		8	14.33	1055698f-PP_61470_ENSG00000161558_ENST00000293261_ENSP00000293261[93,100]; 1055698f-PP_1798_ENSG00000117834_ENST00000438567_ENSP00000401730[638,645]; 2917_ConcatSP[7628,7635]
1055698F	1055698F_CRC_200323_1.mgf	15559	25.8269	563.814	563.814	-0.407936	2	APKGPSRESVV		11	11.46	1055698f-PP_42260_ENSG00000133106_ENST00000538562_ENSP00000444923[47,57]; 1055698f-PP_42257_ENSG00000133106_ENST00000313624_ENSP00000318643[47,57]; 1055698f-PP_42258_ENSG00000133106_ENST00000398762_ENSP00000381746[47,57]; 1055698f-PP_42255_ENSG00000133106_ENST00000313640_ENSP00000318982[47,57]; 1055698f-PP_42256_ENSG00000133106_ENST00000313640_ENSP00000318982[47,57]
1055698F	1055698F_CRC_200323_1.mgf	15572	25.8455	549.765	549.764	0.47293	2	ATYHGSFSTK		10	40	1055698f-PP_10410_ENSG00000163359_ENST00000347401_ENSP00000315609[2460,2469]; 1055698f-PP_10405_ENSG00000163359_ENST00000472056_ENSP00000418285[2461,2470]; 1055698f-PP_10400_ENSG00000163359_ENST00000353578_ENSP00000315873[2862,2871]; 1055698f-PP_10395_ENSG00000163359_ENST00000295550_ENSP00000295550[3068,3077]
1055698F	1055698F_CRC_200323_1.mgf	15573	25.8467	458.76	458.759	2.39778	2	SLVGQTSPK		9	16.28	1055698f-PP_9602_ENSG00000055044_ENST00000264279_ENSP00000264279[345,353]; 2344_ConcatSP[783,791]
1055698F	1055698F_CRC_200323_1.mgf	15579	25.8537	421.249	421.248	1.42434	2	APARAVSAV		9	24.7	1055698f-PP_18512_ENSG00000177879_ENST00000316788_ENSP00000325369[157,165]; 1055698f-PP_48453_ENSG00000157823_ENST00000336418_ENSP00000338777[157,165]; 1055698f-PP_48455_ENSG00000157823_ENST00000558011_ENSP00000453223[169,177]; 1055698f-PP_48460_ENSG00000250021_ENST00000398333_ENSP00000381377[358,366]; 1334_ConcatSP[1847,1855]
1055698F	1055698F_CRC_200323_1.mgf	15582	25.8572	489.293	489.293	0.327003	2	AVATKFVNK		9	30.26	1055698f-PP_17404_ENSG00000038382_ENST00000344204_ENSP00000339299[2821,2829]; 1055698f-PP_17410_ENSG00000038382_ENST00000344135_ENSP00000339291[320,328]
1055698F	1055698F_CRC_200323_1.mgf	15594	25.8712	356.193	356.193	1.85293	3	TPSPARSTHL		10	12.42	1055698f-PP_64956_ENSG00000100056_ENST00000252137_ENSP00000252137[419,428]
1055698F	1055698F_CRC_200323_1.mgf	15607	25.8864	508.336	508.335	2.12458	2	SVAKTILKR		9	22.21	3209_ConcatSP[8715,8723]; 1055698f-PP_6945_ENSG00000114978_ENST00000396049_ENSP00000379364[146,154]; 1055698f-PP_15887_ENSG00000173542_ENST00000309395_ENSP00000310189[146,154]; 1055698f-PP_15888_ENSG00000173542_ENST00000396051_ENSP00000379366[151,159]
1055698F	1055698F_CRC_200323_1.mgf	15645	25.9384	513.244	513.244	0.584518	2	YRGQPGNAY		9	29.13	1055698f-PP_36125_ENSG00000239306_ENST00000310137_ENSP00000311747[540,548]
1055698F	1055698F_CRC_200323_1.mgf	15647	25.9408	423.247	423.246	4.08746	2	VARASSAAL		9	16.84	1055698f-PP_39604_ENSG00000111077_ENST00000546602_ENSP00000449363[1198,1206]; 1055698f-PP_39605_ENSG00000111077_ENST00000546602_ENSP00000449363[1198,1206]; 1055698f-PP_39607_ENSG00000111077_ENST00000549700_ENSP00000449361[1230,1238]; 1055698f-PP_39606_ENSG00000111077_ENST00000549700_ENSP00000449361[1230,1238]; 1055698f-PP_39602_ENSG00000111077_ENST00000314250_ENSP00000319684[1295,1303]; 1055698f-…
1055698F	1055698F_CRC_200323_1.mgf	15676	25.9783	422.231	422.23	1.49208	3	RPRPDEERPL		10	33.68	1055698f-PP_59205_ENSG00000105122_ENST00000343625_ENSP00000341905[799,808]; 1055698f-PP_59206_ENSG00000105122_ENST00000599694_ENSP00000468841[306,315]
1055698F	1055698F_CRC_200323_1.mgf	15693	25.9983	437.717	437.717	1.00522	2	SPTNSQQL		8	11.03	1055698f-PP_32377_ENSG00000150347_ENST00000309334_ENSP00000308862[890,897]; 1055698f-PP_32376_ENSG00000150347_ENST00000279873_ENSP00000279873[1133,1140]
1055698F	1055698F_CRC_200323_1.mgf	15694	25.9995	388.87	388.87	2.3144	3	RTLTYMSHR		9	19.83	1055698f-PP_53704_ENSG00000178691_ENST00000580398_ENSP00000463936[113,121]; 1055698f-PP_53703_ENSG00000178691_ENST00000322652_ENSP00000316578[113,121]; 5710_ConcatSP[1406,1414]
1055698F	1055698F_CRC_200323_1.mgf	15738	26.0579	357.52	357.519	2.93691	3	RVDDHLMGK		9	24.92	1055698f-PP_55057_ENSG00000108848_ENST00000504065_ENSP00000426371[27,35]; 1055698f-PP_55049_ENSG00000108848_ENST00000505658_ENSP00000425092|1055698f-PP_55054_ENSG00000108848_ENST00000240304_ENSP00000240304[207,215]; 1055698f-PP_55053_ENSG00000108848_ENST00000393227_ENSP00000376919[207,215]
1055698F	1055698F_CRC_200323_1.mgf	15756	26.0794	482.267	482.267	1.24413	2	KPHPSPTSL		9	27.91	1055698f-PP_24090_ENSG00000122547_ENST00000242108_ENSP00000242108|1055698f-PP_24091_ENSG00000122547_ENST00000534978_ENSP00000442692[216,224]
1055698F	1055698F_CRC_200323_1.mgf	15771	26.0964	476.255	476.254	1.59579	2	HLGPEGRSV		9	14.4	1055698f-PP_29085_ENSG00000187954_ENST00000533764_ENSP00000432902[106,114]; 1055698f-PP_29082_ENSG00000187954_ENST00000403000_ENSP00000385962|1055698f-PP_29083_ENSG00000187954_ENST00000424149_ENSP00000414647|1055698f-PP_29084_ENSG00000187954_ENST00000306145_ENSP00000304826[106,114]
1055698F	1055698F_CRC_200323_1.mgf	15774	26.1042	493.786	493.785	1.29611	2	KPSSTTPRL		9	20.76	1055698f-PP_11643_ENSG00000047849_ENST00000395734_ENSP00000379083[912,920]; 1055698f-PP_11645_ENSG00000047849_ENST00000360240_ENSP00000353375[912,920]; 1055698f-PP_11644_ENSG00000047849_ENST00000426837_ENSP00000407602[2057,2065]; 1055698f-PP_11646_ENSG00000047849_ENST00000420772_ENSP00000409731[643,651]; 1055698f-PP_11642_ENSG00000047849_ENST00000429422_ENSP00000416743[322,330]; 1055698f-PP_11647…
1055698F	1055698F_CRC_200323_1.mgf	15784	26.1159	498.778	498.777	1.70417	2	SPQPAQQKL		9	24.59	1055698f-PP_3461_ENSG00000143569_ENST00000613315_ENSP00000478447[470,478]; 1055698f-PP_3459_ENSG00000143569_ENST00000343815_ENSP00000345308[477,485]; 1055698f-PP_3460_ENSG00000143569_ENST00000271877_ENSP00000271877[488,496]; 1055698f-PP_3462_ENSG00000143569_ENST00000428931_ENSP00000389445|1055698f-PP_3467_ENSG00000143569_ENST00000361546_ENSP00000355343[477,485]
1055698F	1055698F_CRC_200323_1.mgf	15809	26.1485	508.796	508.796	0.275159	2	LRPSTSRSL		9	16.3	1055698f-PP_31777_ENSG00000026025_ENST00000487938_ENSP00000435613[44,52]; 1055698f-PP_31776_ENSG00000026025_ENST00000224237_ENSP00000224237[44,52]; 1055698f-PP_31775_ENSG00000026025_ENST00000478746_ENSP00000489830[44,52]
1055698F	1055698F_CRC_200323_1.mgf	15810	26.1496	400.717	400.717	2.14615	2	SPRAAGEL		8	15.51	1055698f-PP_23208_ENSG00000130338_ENST00000367097_ENSP00000356064[1435,1442]
1055698F	1055698F_CRC_200323_1.mgf	15814	26.1543	469.77	469.769	1.49009	2	KTSSGFLAK		9	22.82	4149_ConcatSP[8628,8636]; 1055698f-PP_18153_ENSG00000039319_ENST00000338008_ENSP00000337159|1055698f-PP_18154_ENSG00000039319_ENST00000510158_ENSP00000423663|1055698f-PP_18155_ENSG00000039319_ENST00000505560_ENSP00000426848[1328,1336]; 1055698f-PP_18157_ENSG00000039319_ENST00000513789_ENSP00000426500[5,13]
1055698F	1055698F_CRC_200323_1.mgf	15825	26.1674	406.587	406.587	0.885419	3	GTIEKSKLITK		11	20.54	1055698f-PP_9624_ENSG00000144426_ENST00000449802_ENSP00000399903[754,764]
1055698F	1055698F_CRC_200323_1.mgf	15839	26.1828	525.279	525.278	2.18932	2	NPNHRTPTL		9	29.91	1055698f-PP_47960_ENSG00000140464_ENST00000268058_ENSP00000268058[191,199]; 1055698f-PP_47959_ENSG00000140464_ENST00000268058_ENSP00000268058[191,199]; 1055698f-PP_47964_ENSG00000140464_ENST00000569477_ENSP00000455612[191,199]; 1055698f-PP_47963_ENSG00000140464_ENST00000569477_ENSP00000455612[191,199]; 1055698f-PP_47956_ENSG00000140464_ENST00000268059_ENSP00000268059[191,199]; 1055698f-PP_47955_E…
1055698F	1055698F_CRC_200323_1.mgf	15872	26.2259	544.773	544.772	0.807677	2	KRYDAATTY		9	13.87	1055698f-PP_35800_ENSG00000168066_ENST00000486867_ENSP00000419062[186,194]; 1055698f-PP_35795_ENSG00000168066_ENST00000377394_ENSP00000366611[468,476]; 1055698f-PP_35798_ENSG00000168066_ENST00000413725_ENSP00000395927[36,44]
1055698F	1055698F_CRC_200323_1.mgf	15877	26.2309	444.246	444.245	1.26056	2	VPKENSTL		8	15.22	1055698f-PP_58367_ENSG00000181029_ENST00000596148_ENSP00000470262|1055698f-PP_58368_ENSG00000181029_ENST00000317378_ENSP00000316990|1055698f-PP_58369_ENSG00000181029_ENST00000426877_ENSP00000399025[130,137]; 1055698f-PP_58370_ENSG00000181029_ENST00000595985_ENSP00000470703[63,70]
1055698F	1055698F_CRC_200323_1.mgf	15891	26.2515	536.342	536.342	0.186448	2	ILDKKVEKV		9	19.98	1055698f-PP_21847_ENSG00000096384_ENST00000620073_ENSP00000481908|1055698f-PP_21849_ENSG00000096384_ENST00000371646_ENSP00000360709|1055698f-PP_21851_ENSG00000096384_ENST00000353801_ENSP00000325875|1055698f-PP_21853_ENSG00000096384_ENST00000371554_ENSP00.[570,578]; 1055698f-PP_21848_ENSG00000096384_ENST00000620073_ENSP00000481908|1055698f-PP_21850_ENSG00000096384_ENST00000371646_ENSP00000360709|1…
1055698F	1055698F_CRC_200323_1.mgf	15912	26.2796	479.291	479.29	1.08494	2	TPKKLGNSL		9	21.08	1055698f-PP_36455_ENSG00000137497_ENST00000541584_ENSP00000440954[903,911]; 1055698f-PP_36456_ENSG00000137497_ENST00000351960_ENSP00000260051[919,927]; 1055698f-PP_36459_ENSG00000137497_ENST00000616538_ENSP00000481541[2039,2047]; 1055698f-PP_36458_ENSG00000137497_ENST00000620566_ENSP00000478624[2041,2049]; 1055698f-PP_36457_ENSG00000137497_ENST00000393695_ENSP00000377298[2055,2063]; 1307_ConcatSP…
1055698F	1055698F_CRC_200323_1.mgf	15913	26.2808	456.259	456.258	1.57805	2	RPGPPPPPP		9	18.08	2499_ConcatSP[5937,5945]; 4104_ConcatSP[7490,7498]
1055698F	1055698F_CRC_200323_1.mgf	15921	26.2901	477.254	477.253	3.14299	2	AMAARPHSI		9	16.27	1055698f-PP_23883_ENSG00000122566_ENST00000356674_ENSP00000349101[66,74]; 1055698f-PP_23880_ENSG00000122566_ENST00000354667_ENSP00000346694|1055698f-PP_23882_ENSG00000122566_ENST00000360787_ENSP00000354021[78,86]; 1055698f-PP_23881_ENSG00000122566_ENST00000618183_ENSP00000478691[78,86]
1055698F	1055698F_CRC_200323_1.mgf	15925	26.2948	481.279	481.279	0.706452	2	KVNSALAMK		9	18.34	1055698f-PP_16647_ENSG00000172403_ENST00000429713_ENSP00000395143[995,1003]; 1055698f-PP_16648_ENSG00000172403_ENST00000504178_ENSP00000425496[946,954]; 1055698f-PP_16645_ENSG00000172403_ENST00000610556_ENSP00000484885[964,972]
1055698F	1055698F_CRC_200323_1.mgf	15931	26.3018	398.204	398.203	1.58211	2	HPSSPSAL		8	12.27	1055698f-PP_26984_ENSG00000120896_ENST00000240123_ENSP00000240123[542,549]; 1055698f-PP_26983_ENSG00000120896_ENST00000240123_ENSP00000240123[542,549]; 1055698f-PP_26989_ENSG00000120896_ENST00000517962_ENSP00000428327[53,60]; 1055698f-PP_26988_ENSG00000120896_ENST00000517962_ENSP00000428327[53,60]; 1055698f-PP_26985_ENSG00000120896_ENST00000523965_ENSP00000429764[200,207]; 1055698f-PP_26986_ENSG0…
1055698F	1055698F_CRC_200323_1.mgf	15948	26.3208	471.262	471.262	1.37928	2	RPSERPSL		8	13.99	1055698f-PP_66736_ENSG00000198355_ENST00000360612_ENSP00000353824[277,284]; 1055698f-PP_66737_ENSG00000198355_ENST00000360612_ENSP00000353824[277,284]
1055698F	1055698F_CRC_200323_1.mgf	15951	26.3291	485.26	485.259	1.40131	2	QPRNPATSV		9	17.81	1055698f-PP_35060_ENSG00000110497_ENST00000533727_ENSP00000433372[972,980]; 1055698f-PP_35059_ENSG00000110497_ENST00000314845_ENSP00000318313[1001,1009]; 1055698f-PP_35061_ENSG00000110497_ENST00000534300_ENSP00000431926[1031,1039]; 1055698f-PP_35062_ENSG00000110497_ENST00000458649_ENSP00000415327[1091,1099]
1055698F	1055698F_CRC_200323_1.mgf	15956	26.3349	458.249	458.248	1.04747	2	SPARSSTPL		9	23.39	1055698f-PP_33460_ENSG00000151929_ENST00000450186_ENSP00000410036[221,229]; 1055698f-PP_33459_ENSG00000151929_ENST00000369085_ENSP00000358081[279,287]
1055698F	1055698F_CRC_200323_1.mgf	15963	26.3431	431.199	431.198	2.82933	2	GPRGDGSCL		9	13.15	1055698f-PP_12117_ENSG00000010327_ENST00000321725_ENSP00000312946[174,182]
1055698F	1055698F_CRC_200323_1.mgf	15999	26.3888	624.792	624.791	1.44048	2	GDSTFESKSYK		11	41.38	1055698f-PP_16999_ENSG00000171560_ENST00000403106_ENSP00000385981[592,602]
1055698F	1055698F_CRC_200323_1.mgf	16013	26.4087	461.76	461.759	2.27391	2	APRGPGTVPA		10	12.58	1013_ConcatSP[7930,7939]
1055698F	1055698F_CRC_200323_1.mgf	16020	26.4169	355.893	355.893	1.6297	3	RPRTPALVR		9	17.12	1055698f-PP_30854_ENSG00000106991_ENST00000480266_ENSP00000479015[15,23]; 1055698f-PP_30853_ENSG00000106991_ENST00000373203_ENSP00000362299[197,205]
1055698F	1055698F_CRC_200323_1.mgf	16032	26.4311	451.769	451.769	0.885408	2	ATAAVTAAVK		10	20.77	1055698f-PP_32391_ENSG00000165476_ENST00000373758_ENSP00000362863[130,139]; 1055698f-PP_32392_ENSG00000165476_ENST00000634963_ENSP00000489394[62,71]
1055698F	1055698F_CRC_200323_1.mgf	16033	26.4322	446.249	446.248	0.851544	2	TAASRATTL		9	17.5	1055698f-PP_36989_ENSG00000073921_ENST00000532317_ENSP00000436958[294,302]; 1055698f-PP_36996_ENSG00000073921_ENST00000356360_ENSP00000348718[294,302]; 1055698f-PP_36990_ENSG00000073921_ENST00000526033_ENSP00000433846[294,302]; 1055698f-PP_36994_ENSG00000073921_ENST00000528398_ENSP00000434884[243,251]
1055698F	1055698F_CRC_200323_1.mgf	16046	26.4508	367.526	367.525	2.17672	3	RPQPGRENF		9	23.88	1055698f-PP_3874_ENSG00000158710_ENST00000368097_ENSP00000357077|1055698f-PP_3875_ENSG00000158710_ENST00000320307_ENSP00000357075[44,52]; 1055698f-PP_3873_ENSG00000158710_ENST00000368096_ENSP00000357076[65,73]
1055698F	1055698F_CRC_200323_1.mgf	16047	26.452	366.897	366.896	0.981204	3	RLAEVIKNR		9	12.27	1055698f-PP_11801_ENSG00000172046_ENST00000398896_ENSP00000381870[627,635]; 1055698f-PP_11806_ENSG00000172046_ENST00000398888_ENSP00000381863[729,737]; 1055698f-PP_11802_ENSG00000172046_ENST00000398898_ENSP00000381872[769,777]; 1055698f-PP_11805_ENSG00000172046_ENST00000398892_ENSP00000381867[769,777]; 1055698f-PP_11804_ENSG00000172046_ENST00000453664_ENSP00000400090[820,828]; 1055698f-PP_11803_E…
1055698F	1055698F_CRC_200323_1.mgf	16050	26.4555	558.294	558.294	1.14635	2	RVNEAREEL		9	15.56	1055698f-PP_39242_ENSG00000134287_ENST00000256682_ENSP00000256682[99,107]; 1055698f-PP_5171_ENSG00000143761_ENST00000272102_ENSP00000272102|1055698f-PP_5172_ENSG00000143761_ENST00000540651_ENSP00000442980|1055698f-PP_5173_ENSG00000143761_ENST00000541182_ENSP00000440005[99,107]; 2972_ConcatSP[5396,5404]
1055698F	1055698F_CRC_200323_1.mgf	16087	26.5022	376.232	376.232	0.372111	3	RLRSSVPGVR		10	20.31	1055698f-PP_31777_ENSG00000026025_ENST00000487938_ENSP00000435613[69,78]; 1055698f-PP_31776_ENSG00000026025_ENST00000224237_ENSP00000224237[69,78]; 1055698f-PP_31775_ENSG00000026025_ENST00000478746_ENSP00000489830[69,78]
1055698F	1055698F_CRC_200323_1.mgf	16109	26.5279	408.715	408.714	2.20203	2	SPGDRATL		8	15.58	294_ConcatSP[8190,8197]; 6588_ConcatSP[5586,5593]
1055698F	1055698F_CRC_200323_1.mgf	16111	26.5302	538.299	538.298	1.41186	2	YPAERKQAL		9	14.74	1055698f-PP_40234_ENSG00000184575_ENST00000332707_ENSP00000327821[608,616]
1055698F	1055698F_CRC_200323_1.mgf	16175	26.6119	503.758	503.757	1.50866	2	SPNGHRPQL	Deamidated-N3	9	19.65	1055698f-PP_32297_ENSG00000099290_ENST00000611324_ENSP00000481763[979,987]; 1055698f-PP_32298_ENSG00000099290_ENST00000611324_ENSP00000481763[979,987]; 1055698f-PP_32302_ENSG00000099290_ENST00000399339_ENSP00000382277[987,995]; 1055698f-PP_32301_ENSG00000099290_ENST00000399339_ENSP00000382277[987,995]; 1055698f-PP_32293_ENSG00000099290_ENST00000314664_ENSP00000314417[1013,1021]; 1055698f-PP_32294…
1055698F	1055698F_CRC_200323_1.mgf	16212	26.6621	365.889	365.889	1.09323	3	ALKNPPINTK		10	28.02	1055698f-PP_4419_ENSG00000162704_ENST00000367534_ENSP00000356504[58,67]; 1055698f-PP_4418_ENSG00000162704_ENST00000359856_ENSP00000352918[58,67]; 1055698f-PP_4420_ENSG00000162704_ENST00000294742_ENSP00000294742[61,70]
1055698F	1055698F_CRC_200323_1.mgf	16213	26.6641	435.219	435.219	1.37862	2	APGPPGRSM		9	21.31	1055698f-PP_58592_ENSG00000161847_ENST00000617231_ENSP00000482277[298,306]; 1055698f-PP_58593_ENSG00000161847_ENST00000293677_ENSP00000293677|1055698f-PP_58594_ENSG00000161847_ENST00000611074_ENSP00000482486[315,323]; 1055698f-PP_58595_ENSG00000161847_ENST00000615032_ENSP00000479520[298,306]
1055698F	1055698F_CRC_200323_1.mgf	16215	26.6665	451.236	451.235	2.5264	2	SPEQKAEL		8	22.86	1055698f-PP_25167_ENSG00000221838_ENST00000450807_ENSP00000391585[101,108]; 1055698f-PP_25161_ENSG00000221838_ENST00000438383_ENSP00000401613[281,288]; 1055698f-PP_25166_ENSG00000221838_ENST00000422582_ENSP00000406676[221,228]; 1055698f-PP_25163_ENSG00000221838_ENST00000359593_ENSP00000352603|1055698f-PP_25164_ENSG00000221838_ENST00000421755_ENSP00000412185[349,356]; 1055698f-PP_25162_ENSG0000022…
1055698F	1055698F_CRC_200323_1.mgf	16223	26.6758	517.287	517.285	2.39713	2	ASKERSGVSL		10	25.64	1055698f-PP_20430_ENSG00000124575_ENST00000244534_ENSP00000244534[51,60]; 1055698f-PP_20416_ENSG00000168298_ENST00000304218_ENSP00000307705[50,59]; 1055698f-PP_20400_ENSG00000187837_ENST00000343677_ENSP00000339566[50,59]
1055698F	1055698F_CRC_200323_1.mgf	16250	26.7108	438.255	438.255	0.958347	2	SPAKKMTL		8	32.23	1055698f-PP_38437_ENSG00000065970_ENST00000162391_ENSP00000162391[82,89]
1055698F	1055698F_CRC_200323_1.mgf	16266	26.7296	472.763	472.762	2.32675	2	RPLSSNVAT		9	11.04	1055698f-PP_56148_ENSG00000184557_ENST00000330871_ENSP00000330341[180,188]
1055698F	1055698F_CRC_200323_1.mgf	16319	26.799	373.213	373.212	1.15216	3	RLNSHLIQH		9	24.51	1055698f-PP_25119_ENSG00000197343_ENST00000424881_ENSP00000393876[425,433]
1055698F	1055698F_CRC_200323_1.mgf	16321	26.8013	400.717	400.717	2.14615	2	SPGERAAL		8	10.9	6184_ConcatSP[2916,2923]
1055698F	1055698F_CRC_200323_1.mgf	16323	26.8036	535.815	535.814	1.49305	2	APLQHRHVL		9	27.64	1055698f-PP_57706_ENSG00000167470_ENST00000300952_ENSP00000300952|1055698f-PP_57707_ENSG00000167470_ENST00000591446_ENSP00000467679[161,169]; 1055698f-PP_57708_ENSG00000167470_ENST00000586843_ENSP00000466835[126,134]
1055698F	1055698F_CRC_200323_1.mgf	16381	26.8753	509.757	509.757	1.29473	2	RPAQNNATF		9	20.55	1055698f-PP_12276_ENSG00000163681_ENST00000383718_ENSP00000373224[38,46]; 1055698f-PP_12278_ENSG00000163681_ENST00000449503_ENSP00000412945[38,46]; 1055698f-PP_12274_ENSG00000163681_ENST00000295951_ENSP00000295951|1055698f-PP_12275_ENSG00000163681_ENST00000295952_ENSP00000295952[38,46]; 1055698f-PP_12277_ENSG00000163681_ENST00000428312_ENSP00000398661[38,46]
1055698F	1055698F_CRC_200323_1.mgf	16390	26.8904	379.872	379.872	0.895039	3	RPSTSRSLYA		10	21.23	1055698f-PP_31777_ENSG00000026025_ENST00000487938_ENSP00000435613[45,54]; 1055698f-PP_31776_ENSG00000026025_ENST00000224237_ENSP00000224237[45,54]; 1055698f-PP_31775_ENSG00000026025_ENST00000478746_ENSP00000489830[45,54]
1055698F	1055698F_CRC_200323_1.mgf	16398	26.8997	437.741	437.741	1.6905	2	AASNVRGSL		9	21.61	1055698f-PP_33329_ENSG00000138166_ENST00000369583_ENSP00000358596[35,43]
1055698F	1055698F_CRC_200323_1.mgf	16426	26.9365	469.739	469.738	1.21344	2	SPAQNTAHL		9	26.03	1055698f-PP_59106_ENSG00000072062_ENST00000589994_ENSP00000466651[25,33]; 1055698f-PP_59105_ENSG00000072062_ENST00000308677_ENSP00000309591[33,41]
1055698F	1055698F_CRC_200323_1.mgf	16434	26.9458	398.204	398.203	1.07985	2	HPSSAPSL		8	12.22	2748_ConcatSP[7728,7735]
1055698F	1055698F_CRC_200323_1.mgf	16437	26.9493	426.241	426.24	2.5807	2	APTRAAPAP		9	12.64	1055698f-PP_58447_ENSG00000142347_ENST00000338257_ENSP00000344871|1055698f-PP_58448_ENSG00000142347_ENST00000613525_ENSP00000481682[941,949]
1055698F	1055698F_CRC_200323_1.mgf	16476	26.9988	399.23	399.229	0.500965	2	KPAPGTGGL		9	20.12	1055698f-PP_62244_ENSG00000167615_ENST00000326764_ENSP00000318374[226,234]; 1055698f-PP_62245_ENSG00000167615_ENST00000439657_ENSP00000399507[226,234]; 1055698f-PP_62247_ENSG00000167615_ENST00000610347_ENSP00000478590[226,234]
1055698F	1055698F_CRC_200323_1.mgf	16498	27.0281	508.754	508.754	0.648644	2	SPETRENAL		9	26.95	1055698f-PP_9915_ENSG00000144580_ENST00000295701_ENSP00000295701[31,39]; 1055698f-PP_9911_ENSG00000144580_ENST00000273064_ENSP00000273064|1055698f-PP_9912_ENSG00000144580_ENST00000542068_ENSP00000443687[31,39]; 1055698f-PP_9910_ENSG00000144580_ENST00000627282_ENSP00000486540[31,39]; 1055698f-PP_9914_ENSG00000144580_ENST00000432877_ENSP00000392394[31,39]
1055698F	1055698F_CRC_200323_1.mgf	16536	27.0768	481.266	481.266	0.831141	2	RAKSQGMAL		9	24.17	4613_ConcatSP[1847,1855]; 1055698f-PP_34512_ENSG00000129083_ENST00000249923_ENSP00000249923|1055698f-PP_34514_ENSG00000129083_ENST00000439561_ENSP00000397873[930,938]; 1919_ConcatSP[3204,3212]; 1055698f-PP_34513_ENSG00000129083_ENST00000249923_ENSP00000249923|1055698f-PP_34515_ENSG00000129083_ENST00000439561_ENSP00000397873[930,938]
1055698F	1055698F_CRC_200323_1.mgf	16561	27.1097	510.779	510.779	0.137046	2	RVKEIGSTM		9	22.81	1055698f-PP_41972_ENSG00000150459_ENST00000450573_ENSP00000391846[99,107]; 1055698f-PP_41969_ENSG00000150459_ENST00000382533_ENSP00000371973|1055698f-PP_41970_ENSG00000150459_ENST00000621421_ENSP00000481842[121,129]; 3690_ConcatSP[6383,6391]
1055698F	1055698F_CRC_200323_1.mgf	16572	27.1232	482.801	482.8	0.621375	2	VPASKRPPL		9	16.9	1055698f-PP_27763_ENSG00000178860_ENST00000325509_ENSP00000321445[23,31]
1055698F	1055698F_CRC_200323_1.mgf	16610	27.1719	491.273	491.272	1.83198	2	GSFGKTLGSK		10	12.22	1055698f-PP_3101_ENSG00000264522_ENST00000581312_ENSP00000462729[507,516]
1055698F	1055698F_CRC_200323_1.mgf	16615	27.1778	515.252	515.252	0.9704	2	GPNGERSAEL		10	25.47	1055698f-PP_18882_ENSG00000120733_ENST00000314358_ENSP00000326563[846,855]
1055698F	1055698F_CRC_200323_1.mgf	16617	27.1801	507.292	507.291	2.70062	2	VPDASKQRL		9	10.53	1055698f-PP_19821_ENSG00000196923_ENST00000355841_ENSP00000348099[140,148]; 1055698f-PP_19822_ENSG00000196923_ENST00000486828_ENSP00000439157[140,148]; 1055698f-PP_19827_ENSG00000196923_ENST00000393546_ENSP00000377177[157,165]; 1055698f-PP_19826_ENSG00000196923_ENST00000355572_ENSP00000347776[140,148]; 1055698f-PP_19824_ENSG00000196923_ENST00000393551_ENSP00000377182[140,148]; 1055698f-PP_19823_E…
1055698F	1055698F_CRC_200323_1.mgf	16620	27.183	441.228	441.227	2.03976	2	SPHATAQGL		9	23.24	1055698f-PP_23732_ENSG00000106511_ENST00000262041_ENSP00000262041[11,19]
1055698F	1055698F_CRC_200323_1.mgf	16625	27.1951	440.251	440.25	0.908574	2	APPAEKAPV		9	10.56	1055698f-PP_20400_ENSG00000187837_ENST00000343677_ENSP00000339566[12,20]
1055698F	1055698F_CRC_200323_1.mgf	16632	27.2033	454.751	454.751	0.351841	2	RPGVHETL		8	18.11	1055698f-PP_5932_ENSG00000138080_ENST00000380320_ENSP00000369677[230,237]
1055698F	1055698F_CRC_200323_1.mgf	16661	27.2411	376.548	376.548	1.00917	3	QVNERVLNR		9	23.07	1055698f-PP_62170_ENSG00000105619_ENST00000391759_ENSP00000375639[94,102]; 1055698f-PP_62172_ENSG00000105619_ENST00000391757_ENSP00000375637[94,102]
1055698F	1055698F_CRC_200323_1.mgf	16668	27.2493	373.688	373.688	0.909851	2	SPQAGSSL		8	12.89	1055698f-PP_59623_ENSG00000064490_ENST00000540981_ENSP00000440325[60,67]; 1055698f-PP_59620_ENSG00000064490_ENST00000303088_ENSP00000305071|1055698f-PP_59622_ENSG00000064490_ENST00000407360_ENSP00000384572[60,67]
1055698F	1055698F_CRC_200323_1.mgf	16669	27.2504	369.545	369.545	0.811809	3	GTYVKPLSNK		10	16.39	1055698f-PP_55970_ENSG00000161533_ENST00000301608_ENSP00000301608[263,272]; 1055698f-PP_55966_ENSG00000161533_ENST00000293217_ENSP00000293217[263,272]
1055698F	1055698F_CRC_200323_1.mgf	16697	27.2872	396.895	396.895	1.81408	3	RLSGVSSNIQK		11	18.67	1055698f-PP_3949_ENSG00000186517_ENST00000368013_ENSP00000356992[55,65]
1055698F	1055698F_CRC_200323_1.mgf	16739	27.3404	467.777	467.777	0.983374	2	GPAKIHQAL		9	24.83	1055698f-PP_37299_ENSG00000166266_ENST00000532782_ENSP00000431221[12,20]; 1055698f-PP_37297_ENSG00000166266_ENST00000393094_ENSP00000376808|1055698f-PP_37298_ENSG00000166266_ENST00000531427_ENSP00000435376[57,65]
1055698F	1055698F_CRC_200323_1.mgf	16759	27.363	444.252	444.251	1.68824	2	AARPATSTL		9	28.34	1055698f-PP_14135_ENSG00000114867_ENST00000414031_ENSP00000391935[1072,1080]; 1055698f-PP_14145_ENSG00000114867_ENST00000411531_ENSP00000395974[1073,1081]; 1055698f-PP_14133_ENSG00000114867_ENST00000346169_ENSP00000316879[1112,1120]; 1055698f-PP_14142_ENSG00000114867_ENST00000342981_ENSP00000343450[1113,1121]; 1055698f-PP_14134_ENSG00000114867_ENST00000352767_ENSP00000338020|1055698f-PP_14143_ENS…
1055698F	1055698F_CRC_200323_1.mgf	16761	27.3696	394.73	394.729	1.6467	2	SPAKSSVL		8	16.7	124_ConcatSP[6406,6413]; 1055698f-PP_61664_ENSG00000104870_ENST00000599988_ENSP00000471300[26,33]; 1055698f-PP_61665_ENSG00000104870_ENST00000596975_ENSP00000471118[200,207]; 1055698f-PP_61658_ENSG00000104870_ENST00000221466_ENSP00000221466|1055698f-PP_61662_ENSG00000104870_ENST00000426395_ENSP00000410798[292,299]
1055698F	1055698F_CRC_200323_1.mgf	16765	27.3743	591.834	591.833	1.23346	2	IPNKNRAEQL		10	29.87	1055698f-PP_46743_ENSG00000104067_ENST00000346128_ENSP00000281537[574,583]; 1055698f-PP_46744_ENSG00000104067_ENST00000356107_ENSP00000348416[574,583]
1055698F	1055698F_CRC_200323_1.mgf	16768	27.3779	430.248	430.248	1.39455	2	SPQKSTVL		8	19.76	1055698f-PP_8343_ENSG00000088205_ENST00000263239_ENSP00000263239[86,93]; 1055698f-PP_8344_ENSG00000088205_ENST00000263239_ENSP00000263239[86,93]; 5519_ConcatSP[7171,7178]
1055698F	1055698F_CRC_200323_1.mgf	16771	27.3813	422.744	422.743	2.3655	2	HPGPRPAL		8	15.42	1055698f-PP_4632_ENSG00000117139_ENST00000367265_ENSP00000356234[8,15]; 1055698f-PP_4633_ENSG00000117139_ENST00000367264_ENSP00000356233[8,15]
1055698F	1055698F_CRC_200323_1.mgf	16794	27.4075	353.886	353.886	1.97804	3	YPRKGRIAV		9	17.19	1055698f-PP_27097_ENSG00000092964_ENST00000311151_ENSP00000309539[395,403]; 1055698f-PP_27096_ENSG00000092964_ENST00000521913_ENSP00000427985[500,508]; 1055698f-PP_15193_ENSG00000072832_ENST00000397890_ENSP00000380987[395,403]; 1055698f-PP_15192_ENSG00000072832_ENST00000324989_ENSP00000321606[509,517]
1055698F	1055698F_CRC_200323_1.mgf	16796	27.4142	359.218	359.217	1.94868	3	YPRKGRISV		9	10.14	1055698f-PP_19217_ENSG00000113657_ENST00000398514_ENSP00000381526[395,403]; 1055698f-PP_19218_ENSG00000113657_ENST00000343218_ENSP00000343690[509,517]
1055698F	1055698F_CRC_200323_1.mgf	16800	27.4189	404.215	404.214	1.48436	3	GPQNPDSRARL		11	11.56	1055698f-PP_26443_ENSG00000033100_ENST00000035307_ENSP00000035307[51,61]; 1055698f-PP_26442_ENSG00000033100_ENST00000495645_ENSP00000418914[43,53]
1055698F	1055698F_CRC_200323_1.mgf	16823	27.4495	433.212	433.212	1.08492	2	APGDHGAQL		9	23.33	1055698f-PP_39661_ENSG00000185591_ENST00000426431_ENSP00000404263[550,558]; 1055698f-PP_39660_ENSG00000185591_ENST00000327443_ENSP00000329357[557,565]
1055698F	1055698F_CRC_200323_1.mgf	16824	27.4507	400.717	400.717	2.14615	2	SPRSPSGL		8	23.08	1055698f-PP_49010_ENSG00000103197_ENST00000382538_ENSP00000371978[1334,1341]; 1055698f-PP_49011_ENSG00000103197_ENST00000382538_ENSP00000371978[1334,1341]; 1055698f-PP_49015_ENSG00000103197_ENST00000439673_ENSP00000399232[1346,1353]; 1055698f-PP_49014_ENSG00000103197_ENST00000439673_ENSP00000399232[1346,1353]; 1055698f-PP_49013_ENSG00000103197_ENST00000401874_ENSP00000384468[1382,1389]; 1055698f-…
1055698F	1055698F_CRC_200323_1.mgf	16868	27.5058	495.249	495.248	0.605757	2	APRSTEESL		9	12.72	6780_ConcatSP[2725,2733]; 1055698f-PP_28373_ENSG00000164830_ENST00000497705_ENSP00000431014[259,267]; 1055698f-PP_28377_ENSG00000164830_ENST00000519415_ENSP00000430701[39,47]; 1055698f-PP_28375_ENSG00000164830_ENST00000312046_ENSP00000311026[319,327]; 1055698f-PP_28372_ENSG00000164830_ENST00000517566_ENSP00000429205[326,334]
1055698F	1055698F_CRC_200323_1.mgf	16888	27.5283	502.764	502.762	4.17693	2	STHGTFLNK		9	28.44	1055698f-PP_6048_ENSG00000163798_ENST00000618046_ENSP00000483501[184,192]; 1055698f-PP_6049_ENSG00000163798_ENST00000618046_ENSP00000483501[184,192]; 1055698f-PP_6045_ENSG00000163798_ENST00000326019_ENSP00000323837|1055698f-PP_6047_ENSG00000163798_ENST00000613058_ENSP00000479964[238,246]; 1055698f-PP_6044_ENSG00000163798_ENST00000326019_ENSP00000323837|1055698f-PP_6046_ENSG00000163798_ENST0000061…
1055698F	1055698F_CRC_200323_1.mgf	16893	27.5384	551.78	551.78	0.960528	2	RIYDSGTYK		9	15.85	1055698f-PP_55457_ENSG00000261371_ENST00000563924_ENSP00000457421[100,108]; 1055698f-PP_55458_ENSG00000261371_ENST00000563924_ENSP00000457421[100,108]; 1055698f-PP_55459_ENSG00000261371_ENST00000563924_ENSP00000457421[100,108]; 1055698f-PP_55456_ENSG00000261371_ENST00000563924_ENSP00000457421[100,108]; 1055698f-PP_55461_ENSG00000261371_ENST00000564866_ENSP00000455663[100,108]; 1055698f-PP_55460_E…
1055698F	1055698F_CRC_200323_1.mgf	16927	27.5816	385.73	385.73	1.16662	2	APATRAAL		8	16.59	1055698f-PP_41778_ENSG00000139370_ENST00000376744_ENSP00000365935[70,77]; 1055698f-PP_41777_ENSG00000139370_ENST00000266771_ENSP00000266771[125,132]
1055698F	1055698F_CRC_200323_1.mgf	16973	27.6397	355.861	355.861	1.18024	3	SLRSSPSGFK		10	21.95	1055698f-PP_10105_ENSG00000124019_ENST00000389874_ENSP00000374524|1055698f-PP_10106_ENSG00000124019_ENST00000243806_ENSP00000243806[263,272]
1055698F	1055698F_CRC_200323_1.mgf	16995	27.6653	491.788	491.788	-0.20334	2	RPSKPTPSL		9	10.65	1055698f-PP_23827_ENSG00000136235_ENST00000258733_ENSP00000258733[331,339]; 1055698f-PP_23826_ENSG00000136235_ENST00000258733_ENSP00000258733[331,339]; 1055698f-PP_23828_ENSG00000136235_ENST00000381990_ENSP00000371420[331,339]; 1055698f-PP_23829_ENSG00000136235_ENST00000381990_ENSP00000371420[331,339]
1055698F	1055698F_CRC_200323_1.mgf	16999	27.6691	394.24	394.24	1.8263	3	RPPLEEKKAL		10	30.23	1055698f-PP_27366_ENSG00000169499_ENST00000616834_ENSP00000483078[286,295]; 1055698f-PP_27364_ENSG00000169499_ENST00000617275_ENSP00000482228[335,344]
1055698F	1055698F_CRC_200323_1.mgf	17001	27.6757	465.239	465.238	1.39713	2	SPRPTGSDL		9	10.94	1055698f-PP_10070_ENSG00000144589_ENST00000456909_ENSP00000389383[599,607]
1055698F	1055698F_CRC_200323_1.mgf	17005	27.6804	486.775	486.774	1.84891	2	RVGPVRSAM		9	20.05	1055698f-PP_28606_ENSG00000173334_ENST00000311922_ENSP00000312150[2,10]
1055698F	1055698F_CRC_200323_1.mgf	17033	27.7133	448.776	448.775	1.47067	2	RPQVGRAL		8	14.38	5773_ConcatSP[7830,7837]; 5533_ConcatSP[6455,6462]; 4431_ConcatSP[3852,3859]; 4214_ConcatSP[4588,4595]; 1030_ConcatSP[5089,5096]
1055698F	1055698F_CRC_200323_1.mgf	17062	27.7514	591.753	591.752	1.52091	2	SQHYHQGYY		9	30.82	1055698f-PP_5461_ENSG00000153187_ENST00000638716_ENSP00000491601[539,547]; 1055698f-PP_5460_ENSG00000153187_ENST00000440865_ENSP00000410728[594,602]; 1055698f-PP_5463_ENSG00000153187_ENST00000638475_ENSP00000491305[720,728]; 1055698f-PP_5462_ENSG00000153187_ENST00000283179_ENSP00000283179[736,744]; 1055698f-PP_5458_ENSG00000153187_ENST00000444376_ENSP00000393151[798,806]; 1055698f-PP_5459_ENSG000…
1055698F	1055698F_CRC_200323_1.mgf	17078	27.7735	451.757	451.756	1.72659	2	ITNGGRTAL		9	18.55	1055698f-PP_52706_ENSG00000215041_ENST00000573186_ENSP00000460062[474,482]; 1055698f-PP_52707_ENSG00000215041_ENST00000573186_ENSP00000460062[474,482]; 1055698f-PP_52709_ENSG00000215041_ENST00000570460_ENSP00000459978[707,715]; 1055698f-PP_52708_ENSG00000215041_ENST00000570460_ENSP00000459978[707,715]; 1055698f-PP_52703_ENSG00000215041_ENST00000315614_ENSP00000319826[729,737]; 1055698f-PP_52702_E…
1055698F	1055698F_CRC_200323_1.mgf	17090	27.7875	410.918	410.917	2.60394	3	AVRTLNKVAMK		11	23.09	1055698f-PP_13204_ENSG00000181789_ENST00000314797_ENSP00000325002[307,317]; 1055698f-PP_25945_ENSG00000158623_ENST00000330992_ENSP00000331218[307,317]; 1055698f-PP_25944_ENSG00000158623_ENST00000425248_ENSP00000402346[307,317]
1055698F	1055698F_CRC_200323_1.mgf	17099	27.8014	483.744	483.743	1.38503	2	YPHHATQL		8	15.3	1055698f-PP_50185_ENSG00000168488_ENST00000564304_ENSP00000457613[867,874]; 1055698f-PP_50184_ENSG00000168488_ENST00000382686_ENSP00000372133[861,868]; 1055698f-PP_50180_ENSG00000168488_ENST00000340394_ENSP00000341459[861,868]; 1055698f-PP_50186_ENSG00000168488_ENST00000570200_ENSP00000454516[861,868]; 1055698f-PP_50181_ENSG00000168488_ENST00000325215_ENSP00000315650[861,868]; 1055698f-PP_50183_E…
1055698F	1055698F_CRC_200323_1.mgf	17100	27.8026	376.548	376.548	1.27474	3	RLQAQRNEL		9	27.01	1055698f-PP_55427_ENSG00000087191_ENST00000581842_ENSP00000463549[36,44]; 1055698f-PP_55428_ENSG00000087191_ENST00000584320_ENSP00000462098[36,44]; 1055698f-PP_55430_ENSG00000087191_ENST00000375812_ENSP00000364970|1055698f-PP_55431_ENSG00000087191_ENST00000581882_ENSP00000463938[36,44]; 1055698f-PP_55426_ENSG00000087191_ENST00000310144_ENSP00000310572[44,52]
1055698F	1055698F_CRC_200323_1.mgf	17107	27.8108	408.727	408.727	1.51691	2	SPSPKTSL		8	22.93	1055698f-PP_3848_ENSG00000163565_ENST00000448393_ENSP00000404325[166,173]; 1055698f-PP_3849_ENSG00000163565_ENST00000448393_ENSP00000404325[166,173]; 1055698f-PP_3843_ENSG00000163565_ENST00000368131_ENSP00000357113|1055698f-PP_3845_ENSG00000163565_ENST00000368132_ENSP00000357114[166,173]; 1055698f-PP_3842_ENSG00000163565_ENST00000368131_ENSP00000357113|1055698f-PP_3844_ENSG00000163565_ENST0000036…
1055698F	1055698F_CRC_200323_1.mgf	17138	27.8506	421.235	421.235	0.640973	3	KPYVDGKGREL		11	30.86	1055698f-PP_30957_ENSG00000197694_ENST00000358161_ENSP00000350882[2426,2436]; 1055698f-PP_30954_ENSG00000197694_ENST00000630804_ENSP00000486308[2431,2441]; 1055698f-PP_30953_ENSG00000197694_ENST00000372731_ENSP00000361816[2446,2456]; 1055698f-PP_30956_ENSG00000197694_ENST00000372739_ENSP00000361824[2451,2461]; 1055698f-PP_30958_ENSG00000197694_ENST00000630866_ENSP00000487444[2472,2482]; 4043_Conc…
1055698F	1055698F_CRC_200323_1.mgf	17168	27.8848	488.255	488.254	1.14694	2	VPRGQGSQF		9	24.14	1055698f-PP_61548_ENSG00000087074_ENST00000200453_ENSP00000200453[126,134]; 1055698f-PP_61543_ENSG00000087074_ENST00000200453_ENSP00000200453[126,134]; 1055698f-PP_61544_ENSG00000087074_ENST00000200453_ENSP00000200453[126,134]; 1055698f-PP_61541_ENSG00000087074_ENST00000200453_ENSP00000200453[126,134]; 1055698f-PP_61546_ENSG00000087074_ENST00000200453_ENSP00000200453[126,134]; 1055698f-PP_61542_E…
1055698F	1055698F_CRC_200323_1.mgf	17173	27.8958	446.261	446.261	0.224084	2	IVSSSKSAL		9	13.72	1055698f-PP_55560_ENSG00000171634_ENST00000544778_ENSP00000440854[1308,1316]; 1055698f-PP_55561_ENSG00000171634_ENST00000306378_ENSP00000307208[1245,1253]; 1055698f-PP_55562_ENSG00000171634_ENST00000424123_ENSP00000388405[1232,1240]
1055698F	1055698F_CRC_200323_1.mgf	17218	27.9519	420.549	420.549	0.713354	3	SPNKHNRLYM		10	19.42	1055698f-PP_58032_ENSG00000167658_ENST00000309311_ENSP00000307940[595,604]; 1055698f-PP_58031_ENSG00000167658_ENST00000600794_ENSP00000471265[11,20]
1055698F	1055698F_CRC_200323_1.mgf	17225	27.9601	378.89	378.89	1.31964	3	KTKELIGSMK		10	26.05	1055698f-PP_55085_ENSG00000011260_ENST00000225298_ENSP00000225298[371,380]; 1055698f-PP_55086_ENSG00000011260_ENST00000583725_ENSP00000462614[81,90]
1055698F	1055698F_CRC_200323_1.mgf	17226	27.9613	519.82	519.819	1.539	2	GTQPGPLLKK		10	23.48	1055698f-PP_31630_ENSG00000123243_ENST00000397145_ENSP00000380332[656,665]; 1055698f-PP_31629_ENSG00000123243_ENST00000397145_ENSP00000380332[656,665]; 1055698f-PP_31627_ENSG00000123243_ENST00000613909_ENSP00000485414[442,451]; 1055698f-PP_31628_ENSG00000123243_ENST00000613909_ENSP00000485414[442,451]; 1055698f-PP_31625_ENSG00000123243_ENST00000397146_ENSP00000380333[656,665]; 1055698f-PP_31626_E…
1055698F	1055698F_CRC_200323_1.mgf	17232	27.9683	527.306	527.306	0.474108	2	RPQPVKSEL		9	21.67	1055698f-PP_44651_ENSG00000140044_ENST00000419727_ENSP00000415558|1055698f-PP_44652_ENSG00000140044_ENST00000437176_ENSP00000409787|1055698f-PP_44653_ENSG00000140044_ENST00000435893_ENSP00000399587[60,68]; 1055698f-PP_44654_ENSG00000140044_ENST00000267569_ENSP00000267569[71,79]
1055698F	1055698F_CRC_200323_1.mgf	17242	27.9791	515.261	515.261	0.194076	2	TPQSNRPVM		9	42.21	1055698f-PP_52746_ENSG00000181222_ENST00000617998_ENSP00000480158[527,535]
1055698F	1055698F_CRC_200323_1.mgf	17243	27.9846	456.259	456.258	1.57805	2	GPRPPPPPP		9	17.51	1055698f-PP_63485_ENSG00000149639_ENST00000237536_ENSP00000237536[106,114]; 107_ConcatSP[5323,5331]; 2335_ConcatSP[7089,7097]; 3719_ConcatSP[1073,1081]
1055698F	1055698F_CRC_200323_1.mgf	17248	27.9906	391.546	391.545	1.78779	3	MPRQPSATRL	Oxidation-M1	10	19.68	5898_ConcatSP[7668,7677]; 1055698f-PP_8498_ENSG00000152082_ENST00000457492_ENSP00000387805[97,106]; 1055698f-PP_8496_ENSG00000152082_ENST00000425361_ENSP00000398749[97,106]; 1055698f-PP_8497_ENSG00000152082_ENST00000425361_ENSP00000398749[97,106]; 1055698f-PP_8499_ENSG00000152082_ENST00000457492_ENSP00000387805[97,106]; 1055698f-PP_8500_ENSG00000152082_ENST00000281871_ENSP00000281871[134,143]; 10…
1055698F	1055698F_CRC_200323_1.mgf	17263	28.0081	437.238	437.237	1.53235	2	SPKGAEATL		9	21.92	1055698f-PP_29625_ENSG00000165282_ENST00000298004_ENSP00000298004|1055698f-PP_29626_ENSG00000165282_ENST00000361778_ENSP00000354678[413,421]; 1055698f-PP_29627_ENSG00000165282_ENST00000378617_ENSP00000367880[413,421]
1055698F	1055698F_CRC_200323_1.mgf	17274	28.0203	465.749	465.748	1.13795	2	TPNKETAGL		9	32.17	1055698f-PP_25977_ENSG00000122786_ENST00000361675_ENSP00000354826[730,738]; 1055698f-PP_25978_ENSG00000122786_ENST00000361901_ENSP00000354513[475,483]; 1055698f-PP_25980_ENSG00000122786_ENST00000393118_ENSP00000376826[495,503]; 1055698f-PP_25976_ENSG00000122786_ENST00000422748_ENSP00000395710[500,508]
1055698F	1055698F_CRC_200323_1.mgf	17276	28.0278	415.734	415.735	-1.51539	2	TPSSKPTL		8	20.66	1055698f-PP_11643_ENSG00000047849_ENST00000395734_ENSP00000379083[76,83]; 1055698f-PP_11645_ENSG00000047849_ENST00000360240_ENSP00000353375[76,83]; 1055698f-PP_11644_ENSG00000047849_ENST00000426837_ENSP00000407602[93,100]; 1055698f-PP_11648_ENSG00000047849_ENST00000423088_ENSP00000415689[76,83]; 1055698f-PP_11650_ENSG00000047849_ENST00000434267_ENSP00000402767[76,83]; 1055698f-PP_11649_ENSG000000…
1055698F	1055698F_CRC_200323_1.mgf	17311	28.0722	398.204	398.203	1.33098	2	SPSHSPAI		8	18.23	4119_ConcatSP[5480,5487]
1055698F	1055698F_CRC_200323_1.mgf	17319	28.0815	537.756	537.757	-0.743831	2	SPEEERQSL		9	16.82	1055698f-PP_21773_ENSG00000137221_ENST00000372444_ENSP00000361521|1055698f-PP_21775_ENSG00000137221_ENST00000436109_ENSP00000407080|1055698f-PP_21777_ENSG00000137221_ENST00000259751_ENSP00000259751|1055698f-PP_21778_ENSG00000137221_ENST00000372452_ENSP00.[481,489]; 1055698f-PP_21774_ENSG00000137221_ENST00000372445_ENSP00000361522[491,499]
1055698F	1055698F_CRC_200323_1.mgf	17342	28.1077	443.267	443.267	1.24079	2	RPSSRVAL		8	10.49	1055698f-PP_21227_ENSG00000204371_ENST00000375530_ENSP00000364680[436,443]; 1055698f-PP_21228_ENSG00000204371_ENST00000375537_ENSP00000364687[470,477]; 1055698f-PP_21226_ENSG00000204371_ENST00000375528_ENSP00000364678[493,500]; 1055698f-PP_21225_ENSG00000204371_ENST00000395728_ENSP00000379078[527,534]
1055698F	1055698F_CRC_200323_1.mgf	17344	28.1144	365.541	365.54	1.44991	3	RPHSSLREL		9	21.82	1055698f-PP_59441_ENSG00000105639_ENST00000458235_ENSP00000391676[445,453]
1055698F	1055698F_CRC_200323_1.mgf	17345	28.1156	463.283	463.283	1.94266	2	RPIEGRVV		8	14.88	1055698f-PP_8215_ENSG00000256977_ENST00000480744_ENSP00000488486[260,267]; 1055698f-PP_8188_ENSG00000169756_ENST00000332345_ENSP00000331775|1055698f-PP_8189_ENSG00000169756_ENST00000393310_ENSP00000376987[198,205]; 1055698f-PP_8187_ENSG00000169756_ENST00000544547_ENSP00000437912[210,217]; 1055698f-PP_8190_ENSG00000169756_ENST00000409441_ENSP00000387264[235,242]; 1055698f-PP_8192_ENSG00000169756_E…
1055698F	1055698F_CRC_200323_1.mgf	17360	28.1331	473.719	473.719	1.541	2	AMDTTVTHA		9	27.59	1055698f-PP_704_ENSG00000142798_ENST00000374695_ENSP00000363827[711,719]; 1055698f-PP_702_ENSG00000142798_ENST00000374695_ENSP00000363827[711,719]; 1055698f-PP_703_ENSG00000142798_ENST00000374695_ENSP00000363827[711,719]
1055698F	1055698F_CRC_200323_1.mgf	17414	28.2042	448.746	448.745	1.51534	2	APQNKPEL		8	23.19	1055698f-PP_31723_ENSG00000065809_ENST00000488576_ENSP00000420314[46,53]; 1055698f-PP_31722_ENSG00000065809_ENST00000489100_ENSP00000420249[46,53]; 1055698f-PP_31721_ENSG00000065809_ENST00000468492_ENSP00000420444[46,53]; 1055698f-PP_31714_ENSG00000065809_ENST00000378470_ENSP00000367731|1055698f-PP_31715_ENSG00000065809_ENST00000622567_ENSP00000479842|1055698f-PP_31716_ENSG00000065809_ENST0000046…
1055698F	1055698F_CRC_200323_1.mgf	17416	28.2065	520.809	520.809	0.518425	2	VVDPVVREK		9	12.65	1055698f-PP_23766_ENSG00000048052_ENST00000622668_ENSP00000478829[36,44]; 1055698f-PP_23770_ENSG00000048052_ENST00000456174_ENSP00000388568[5,13]; 1055698f-PP_23769_ENSG00000048052_ENST00000406072_ENSP00000384017[64,72]; 1055698f-PP_23765_ENSG00000048052_ENST00000417496_ENSP00000401669[78,86]; 1055698f-PP_23767_ENSG00000048052_ENST00000405010_ENSP00000384382[36,44]; 1055698f-PP_23768_ENSG00000048…
1055698F	1055698F_CRC_200323_1.mgf	17417	28.2077	414.727	414.727	-0.192898	2	APAEKAEL		8	13.84	1055698f-PP_50607_ENSG00000102921_ENST00000262384_ENSP00000262384[12,19]
1055698F	1055698F_CRC_200323_1.mgf	17436	28.2301	500.748	500.748	0.499253	2	QPRSTPPSM		9	12.4	1055698f-PP_51926_ENSG00000129993_ENST00000569443_ENSP00000457410[11,19]; 1055698f-PP_51927_ENSG00000129993_ENST00000562719_ENSP00000456717[11,19]; 1055698f-PP_51925_ENSG00000129993_ENST00000569464_ENSP00000454851[11,19]; 1055698f-PP_51924_ENSG00000129993_ENST00000327483_ENSP00000332122[11,19]
1055698F	1055698F_CRC_200323_1.mgf	17442	28.2371	489.748	489.748	0.469629	2	AVYDTNPAK		9	20.29	1055698f-PP_41088_ENSG00000139433_ENST00000318348_ENSP00000315263[58,66]
1055698F	1055698F_CRC_200323_1.mgf	17449	28.2487	434.736	434.735	0.966105	2	SPGPGGQRL		9	13.4	1055698f-PP_19135_ENSG00000156453_ENST00000503492_ENSP00000424667[29,37]; 1055698f-PP_19134_ENSG00000156453_ENST00000287008_ENSP00000287008[29,37]; 1055698f-PP_19136_ENSG00000156453_ENST00000394536_ENSP00000378043[29,37]
1055698F	1055698F_CRC_200323_1.mgf	17450	28.2499	510.273	510.273	1.09745	2	RPSGVSNRF		9	18.42	6126_ConcatSP[5664,5672]; 3882_ConcatSP[2044,2052]; 127_ConcatSP[4568,4576]; 5905_ConcatSP[3474,3482]; 2779_ConcatSP[4777,4785]; 4683_ConcatSP[9264,9272]; 1055698f-PP_65513_ENSG00000211660_ENST00000390306_ENSP00000374841[75,83]; 1055698f-PP_65512_ENSG00000211660_ENST00000390306_ENSP00000374841[75,83]; 1055698f-PP_65559_ENSG00000211666_ENST00000390312_ENSP00000374847[75,83]; 1055698f-PP_65575_ENSG…
1055698F	1055698F_CRC_200323_1.mgf	17458	28.2594	489.299	489.298	1.77806	2	APQPAKPRL		9	19.59	1055698f-PP_67359_ENSG00000094631_ENST00000334136_ENSP00000334061|1055698f-PP_67360_ENSG00000094631_ENST00000376619_ENSP00000365804[855,863]
1055698F	1055698F_CRC_200323_1.mgf	17471	28.2745	636.85	636.849	1.03635	2	LPSQSRNKETL		11	23.13	1055698f-PP_6844_ENSG00000075292_ENST00000264447_ENSP00000264447|1055698f-PP_6848_ENSG00000075292_ENST00000409544_ENSP00000386433[189,199]; 1055698f-PP_6846_ENSG00000075292_ENST00000264447_ENSP00000264447|1055698f-PP_6850_ENSG00000075292_ENST00000409544_ENSP00000386433[189,199]; 1055698f-PP_6845_ENSG00000075292_ENST00000264447_ENSP00000264447|1055698f-PP_6849_ENSG00000075292_ENST00000409544_ENSP0…
1055698F	1055698F_CRC_200323_1.mgf	17483	28.293	361.905	361.905	1.24342	3	RVLNKLGGVK		10	23.39	1055698f-PP_19395_ENSG00000177556_ENST00000522314_ENSP00000430028|1055698f-PP_19396_ENSG00000177556_ENST00000520382_ENSP00000429982[12,21]; 1055698f-PP_19397_ENSG00000177556_ENST00000524142_ENSP00000430598|1055698f-PP_19398_ENSG00000177556_ENST00000313115_ENSP00000316854|1055698f-PP_19399_ENSG00000177556_ENST00000522710_ENSP00000429814[21,30]; 1055698f-PP_19394_ENSG00000177556_ENST00000521264_ENS…
1055698F	1055698F_CRC_200323_1.mgf	17485	28.2953	486.741	486.741	0.328717	2	NPEEGRASI		9	11.45	6382_ConcatSP[303,311]; 1055698f-PP_3028_ENSG00000131781_ENST00000533848_ENSP00000432569[47,55]; 1055698f-PP_3027_ENSG00000131781_ENST00000533174_ENSP00000436429[47,55]; 1055698f-PP_3021_ENSG00000131781_ENST00000527849_ENSP00000433742[47,55]; 1055698f-PP_3026_ENSG00000131781_ENST00000369272_ENSP00000358277[47,55]; 1055698f-PP_3023_ENSG00000131781_ENST00000441068_ENSP00000416011[47,55]; 1055698f-P…
1055698F	1055698F_CRC_200323_1.mgf	17501	28.314	428.269	428.269	1.35429	2	SPVKKPSL		8	16.01	1055698f-PP_64827_ENSG00000160294_ENST00000291688_ENSP00000291688|1055698f-PP_64829_ENSG00000160294_ENST00000397708_ENSP00000380820[557,564]; 1055698f-PP_64826_ENSG00000160294_ENST00000291688_ENSP00000291688|1055698f-PP_64828_ENSG00000160294_ENST00000397708_ENSP00000380820[557,564]
1055698F	1055698F_CRC_200323_1.mgf	17553	28.3819	456.269	456.269	-0.153418	2	SVAGKIHTV		9	19.61	1055698f-PP_6474_ENSG00000243244_ENST00000404752_ENSP00000385273|1055698f-PP_6475_ENSG00000243244_ENST00000406226_ENSP00000384615[339,347]
1055698F	1055698F_CRC_200323_1.mgf	17554	28.3831	421.243	421.243	1.42436	2	APSKPAASI		9	15.06	1055698f-PP_16862_ENSG00000153147_ENST00000283131_ENSP00000283131[16,24]
1055698F	1055698F_CRC_200323_1.mgf	17555	28.3842	507.31	507.309	2.12888	2	ATTLPIRNK		9	10.94	1055698f-PP_15904_ENSG00000132466_ENST00000330838_ENSP00000332265[769,777]; 1055698f-PP_15902_ENSG00000132466_ENST00000558247_ENSP00000453434[653,661]; 1055698f-PP_15903_ENSG00000132466_ENST00000509867_ENSP00000427151[656,664]; 1055698f-PP_15901_ENSG00000132466_ENST00000358602_ENSP00000351416[769,777]
1055698F	1055698F_CRC_200323_1.mgf	17564	28.3948	476.783	476.782	1.57304	2	HLVSAIGQK		9	15.39	1055698f-PP_29054_ENSG00000071894_ENST00000620219_ENSP00000478145|1055698f-PP_29056_ENSG00000071894_ENST00000616140_ENSP00000484669[1181,1189]; 1055698f-PP_29055_ENSG00000071894_ENST00000532935_ENSP00000478161[31,39]; 5728_ConcatSP[3141,3149]
1055698F	1055698F_CRC_200323_1.mgf	17568	28.3995	480.262	480.261	0.749592	2	SVKSPNQSL		9	23.54	1055698f-PP_38159_ENSG00000111247_ENST00000352618_ENSP00000309479[307,315]; 1055698f-PP_38158_ENSG00000111247_ENST00000228843_ENSP00000228843[324,332]
1055698F	1055698F_CRC_200323_1.mgf	17590	28.4293	389.873	389.872	2.82144	3	HLDYPRNPR		9	19.44	1055698f-PP_18428_ENSG00000112893_ENST00000261483_ENSP00000261483[30,38]
1055698F	1055698F_CRC_200323_1.mgf	17592	28.4316	494.278	494.277	1.4769	2	ASLVGQTSPK		10	18.97	1055698f-PP_9602_ENSG00000055044_ENST00000264279_ENSP00000264279[344,353]
1055698F	1055698F_CRC_200323_1.mgf	17626	28.4749	458.738	458.737	1.83111	2	APRTNGVAM		9	18.93	1055698f-PP_36571_ENSG00000054965_ENST00000356467_ENSP00000348852[178,186]; 1055698f-PP_36569_ENSG00000054965_ENST00000064778_ENSP00000064778[187,195]
1055698F	1055698F_CRC_200323_1.mgf	17640	28.4914	498.754	498.753	0.50125	2	GTASSVSYPK		10	24.42	1055698f-PP_32056_ENSG00000177283_ENST00000374694_ENSP00000363826[678,687]
1055698F	1055698F_CRC_200323_1.mgf	17657	28.5113	376.537	376.537	0.690504	3	RLTWASHEK		9	24.22	1055698f-PP_3346_ENSG00000163220_ENST00000368738_ENSP00000357727[85,93]
1055698F	1055698F_CRC_200323_1.mgf	17685	28.5477	468.78	468.779	0.917276	2	GLYKSIQK		8	12.1	1055698f-PP_31785_ENSG00000165996_ENST00000466335_ENSP00000462336[71,78]; 1055698f-PP_31782_ENSG00000165996_ENST00000361271_ENSP00000355308[106,113]; 1055698f-PP_31783_ENSG00000165996_ENST00000361271_ENSP00000355308[106,113]
1055698F	1055698F_CRC_200323_1.mgf	17693	28.5562	465.239	465.238	1.39713	2	SPSPREGSL		9	11.03	2848_ConcatSP[34,42]; 6877_ConcatSP[2288,2296]; 1055698f-PP_8156_ENSG00000115641_ENST00000358129_ENSP00000350846[109,117]; 4643_ConcatSP[9273,9281]
1055698F	1055698F_CRC_200323_1.mgf	17724	28.6001	433.723	433.722	1.56782	2	SPAHAVDAV		9	13.44	1055698f-PP_23490_ENSG00000106263_ENST00000360876_ENSP00000354125|1055698f-PP_23492_ENSG00000106263_ENST00000397011_ENSP00000380206[239,247]; 1055698f-PP_23491_ENSG00000106263_ENST00000413917_ENSP00000407785[200,208]
1055698F	1055698F_CRC_200323_1.mgf	17756	28.6377	386.221	386.221	0.776758	3	RTFSYIKNK		9	17.85	1055698f-PP_48366_ENSG00000170776_ENST00000394518_ENSP00000378026[1747,1755]; 1055698f-PP_48365_ENSG00000170776_ENST00000394518_ENSP00000378026[1747,1755]; 1055698f-PP_48368_ENSG00000170776_ENST00000361243_ENSP00000354718[1751,1759]; 1055698f-PP_48367_ENSG00000170776_ENST00000361243_ENSP00000354718[1751,1759]; 1055698f-PP_48372_ENSG00000170776_ENST00000560676_ENSP00000481485[369,377]; 1055698f-PP…
1055698F	1055698F_CRC_200323_1.mgf	17759	28.6403	486.291	486.291	0.0822553	2	RVRVSGQGL		9	24.1	1055698f-PP_68517_ENSG00000196924_ENST00000344736_ENSP00000358863[2009,2017]; 1055698f-PP_68514_ENSG00000196924_ENST00000369856_ENSP00000358872[2022,2030]; 1055698f-PP_68513_ENSG00000196924_ENST00000360319_ENSP00000353467|1055698f-PP_68515_ENSG00000196924_ENST00000422373_ENSP00000416926[2041,2049]; 1055698f-PP_68516_ENSG00000196924_ENST00000369850_ENSP00000358866[2049,2057]; 1055698f-PP_68518_ENS…
1055698F	1055698F_CRC_200323_1.mgf	17767	28.6539	551.305	551.304	1.01577	2	SPRTRTGDVL		10	14.53	1055698f-PP_2754_ENSG00000064703_ENST00000369702_ENSP00000358716[48,57]
1055698F	1055698F_CRC_200323_1.mgf	17792	28.6867	351.878	351.877	2.984	3	NPKNVNRVL		9	18.34	1055698f-PP_33274_ENSG00000148843_ENST00000369797_ENSP00000358812[171,179]; 1055698f-PP_33275_ENSG00000148843_ENST00000369797_ENSP00000358812[171,179]
1055698F	1055698F_CRC_200323_1.mgf	17799	28.6949	382.897	382.896	3.29071	3	RIFQEAVRK		9	16	1055698f-PP_31436_ENSG00000198435_ENST00000356628_ENSP00000349041[16,24]
1055698F	1055698F_CRC_200323_1.mgf	17825	28.7244	451.779	451.778	1.10674	2	AVAIKAMAK		9	31.97	2257_ConcatSP[6281,6289]; 1055698f-PP_32716_ENSG00000253626_ENST00000520547_ENSP00000430706|1055698f-PP_52689_ENSG00000132507_ENST00000336458_ENSP00000336776|1055698f-PP_52691_ENSG00000132507_ENST00000573542_ENSP00000459611|1055698f-PP_52692_ENSG00000132507_ENST00000419711_ENSP00.[146,154]; 1055698f-PP_52688_ENSG00000132507_ENST00000336452_ENSP00000336702[176,184]; 1055698f-PP_52690_ENSG000001325…
1055698F	1055698F_CRC_200323_1.mgf	17825	28.7244	451.779	451.778	1.10674	2	AVALKAMAK		9	31.97	297_ConcatSP[4182,4190]
1055698F	1055698F_CRC_200323_1.mgf	17829	28.7333	545.307	545.306	0.825225	2	RPPVTKASSF		10	19.79	1055698f-PP_40078_ENSG00000179912_ENST00000429355_ENSP00000394676[106,115]; 1055698f-PP_40077_ENSG00000179912_ENST00000634871_ENSP00000489424[331,340]; 1055698f-PP_40074_ENSG00000179912_ENST00000347140_ENSP00000317903|1055698f-PP_40076_ENSG00000179912_ENST00000358907_ENSP00000351784[341,350]; 1055698f-PP_40075_ENSG00000179912_ENST00000402412_ENSP00000385839[355,364]; 1055698f-PP_40079_ENSG0000017…
1055698F	1055698F_CRC_200323_1.mgf	17843	28.7496	493.757	493.756	1.3772	2	GSYSKAFAR		9	31.46	1055698f-PP_39111_ENSG00000005175_ENST00000432584_ENSP00000401823[188,196]; 1055698f-PP_39112_ENSG00000005175_ENST00000380650_ENSP00000370024[347,355]; 1055698f-PP_39110_ENSG00000005175_ENST00000005386_ENSP00000005386[347,355]
1055698F	1055698F_CRC_200323_1.mgf	17879	28.7953	406.226	406.225	2.85556	2	GPAGSRLGP		9	15.59	1055698f-PP_63432_ENSG00000171222_ENST00000305978_ENSP00000301995|1055698f-PP_63433_ENSG00000171222_ENST00000373991_ENSP00000363103[96,104]
1055698F	1055698F_CRC_200323_1.mgf	17880	28.7965	534.812	534.812	1.49585	2	IPRDNKAAAL		10	17.57	1055698f-PP_47076_ENSG00000166946_ENST00000566515_ENSP00000456797|1055698f-PP_47081_ENSG00000166946_ENST00000565296_ENSP00000455419[165,174]; 1055698f-PP_47075_ENSG00000166946_ENST00000300213_ENSP00000300213[165,174]
1055698F	1055698F_CRC_200323_1.mgf	17884	28.8012	510.796	510.795	1.48788	2	KVNAVFSQK		9	21.9	1055698f-PP_25691_ENSG00000135272_ENST00000431629_ENSP00000416668[140,148]; 1055698f-PP_25689_ENSG00000135272_ENST00000393486_ENSP00000377126[150,158]
1055698F	1055698F_CRC_200323_1.mgf	17916	28.8424	481.787	481.787	0.249073	2	KLSPVYAGK		9	22.45	1055698f-PP_38194_ENSG00000110799_ENST00000261405_ENSP00000261405[511,519]; 1055698f-PP_38195_ENSG00000110799_ENST00000261405_ENSP00000261405[511,519]; 1055698f-PP_38191_ENSG00000110799_ENST00000261405_ENSP00000261405[511,519]; 1055698f-PP_38192_ENSG00000110799_ENST00000261405_ENSP00000261405[511,519]; 1055698f-PP_38190_ENSG00000110799_ENST00000261405_ENSP00000261405[511,519]; 1055698f-PP_38193_E…
1055698F	1055698F_CRC_200323_1.mgf	17944	28.8785	567.8	567.8	-0.352236	2	AMNREVSSLK		10	25.31	1055698f-PP_66160_ENSG00000100345_ENST00000216181_ENSP00000216181[1909,1918]
1055698F	1055698F_CRC_200323_1.mgf	18006	28.9582	421.231	421.23	1.85172	2	GPASGPRSL		9	10.58	1055698f-PP_57840_ENSG00000213638_ENST00000329478_ENSP00000332448[114,122]
1055698F	1055698F_CRC_200323_1.mgf	18018	28.9723	484.27	484.27	1.44548	2	KQHGVNVSV		9	10.6	1055698f-PP_3461_ENSG00000143569_ENST00000613315_ENSP00000478447[932,940]; 1055698f-PP_3459_ENSG00000143569_ENST00000343815_ENSP00000345308[939,947]; 1055698f-PP_3460_ENSG00000143569_ENST00000271877_ENSP00000271877[950,958]; 1055698f-PP_3462_ENSG00000143569_ENST00000428931_ENSP00000389445|1055698f-PP_3467_ENSG00000143569_ENST00000361546_ENSP00000355343[939,947]; 1055698f-PP_3468_ENSG00000143569_E…
1055698F	1055698F_CRC_200323_1.mgf	18021	28.9758	503.26	503.259	1.7486	2	SPLSHHSQL		9	21.06	1055698f-PP_17747_ENSG00000095015_ENST00000399503_ENSP00000382423[970,978]; 1055698f-PP_17746_ENSG00000095015_ENST00000399503_ENSP00000382423[970,978]
1055698F	1055698F_CRC_200323_1.mgf	18066	29.0353	354.858	354.857	0.986312	3	RSYSDPPLK		9	27.2	1055698f-PP_32103_ENSG00000169813_ENST00000356053_ENSP00000348345|1055698f-PP_32104_ENSG00000169813_ENST00000443950_ENSP00000400433|1055698f-PP_32105_ENSG00000169813_ENST00000544000_ENSP00000438061|1055698f-PP_32106_ENSG00000169813_ENST00000357065_ENSP00.[192,200]; 3865_ConcatSP[4411,4419]; 2223_ConcatSP[6062,6070]; 5530_ConcatSP[2097,2105]; 4228_ConcatSP[2730,2738]
1055698F	1055698F_CRC_200323_1.mgf	18072	29.0423	498.268	498.267	1.14396	2	ALDSHPLSR		9	19.85	1055698f-PP_57652_ENSG00000064687_ENST00000435683_ENSP00000465322[135,143]; 1055698f-PP_57651_ENSG00000064687_ENST00000435683_ENSP00000465322[135,143]; 1055698f-PP_57653_ENSG00000064687_ENST00000435683_ENSP00000465322[135,143]; 1055698f-PP_57647_ENSG00000064687_ENST00000263094_ENSP00000263094|1055698f-PP_57650_ENSG00000064687_ENST00000433129_ENSP00000414062[273,281]; 1055698f-PP_57646_ENSG0000006…
1055698F	1055698F_CRC_200323_1.mgf	18100	29.0744	433.249	433.248	1.15407	2	APRPPVSAA		9	32.18	1055698f-PP_54139_ENSG00000171475_ENST00000323571_ENSP00000320924|1055698f-PP_54141_ENSG00000171475_ENST00000585043_ENSP00000462826|1055698f-PP_54142_ENSG00000171475_ENST00000583130_ENSP00000462350[122,130]
1055698F	1055698F_CRC_200323_1.mgf	18123	29.1047	515.265	515.264	0.853931	2	KPNATQEEL		9	20.55	1055698f-PP_29515_ENSG00000086061_ENST00000330899_ENSP00000369127[14,22]
1055698F	1055698F_CRC_200323_1.mgf	18127	29.1136	581.799	581.798	1.46099	2	RPKENSMSTL		10	20.08	1055698f-PP_8824_ENSG00000136536_ENST00000409591_ENSP00000387238[147,156]; 1055698f-PP_8821_ENSG00000136536_ENST00000409175_ENSP00000386830|1055698f-PP_8822_ENSG00000136536_ENST00000259050_ENSP00000259050[185,194]; 1055698f-PP_8820_ENSG00000136536_ENST00000539065_ENSP00000442992[129,138]
1055698F	1055698F_CRC_200323_1.mgf	18165	29.1621	533.804	533.804	0.562004	2	AVNAHSNILK		10	32.74	1055698f-PP_7141_ENSG00000132305_ENST00000419070_ENSP00000415762[102,111]; 1055698f-PP_7138_ENSG00000132305_ENST00000254636_ENSP00000254636[149,158]; 1055698f-PP_7139_ENSG00000132305_ENST00000449247_ENSP00000396899[237,246]; 1055698f-PP_7142_ENSG00000132305_ENST00000442664_ENSP00000407788[247,256]; 1055698f-PP_7140_ENSG00000132305_ENST00000410111_ENSP00000387262[248,257]
1055698F	1055698F_CRC_200323_1.mgf	18184	29.1843	475.762	475.761	1.76559	2	LSNSTKTSL		9	14.86	1055698f-PP_522_ENSG00000116138_ENST00000616884_ENSP00000480224[317,325]; 1055698f-PP_521_ENSG00000116138_ENST00000375849_ENSP00000365009[629,637]; 1055698f-PP_519_ENSG00000116138_ENST00000375847_ENSP00000365007[629,637]
1055698F	1055698F_CRC_200323_1.mgf	18197	29.2029	478.744	478.743	2.0888	2	GPRSQDPSL		9	18.22	1055698f-PP_5036_ENSG00000143514_ENST00000343537_ENSP00000341957[99,107]
1055698F	1055698F_CRC_200323_1.mgf	18207	29.2146	517.786	517.785	0.965652	2	GTKGPSNVFK		10	18.69	1055698f-PP_17725_ENSG00000039123_ENST00000230640_ENSP00000230640[367,376]
1055698F	1055698F_CRC_200323_1.mgf	18208	29.2158	504.784	504.783	2.04048	2	RPLNSHATL		9	15.01	1055698f-PP_22308_ENSG00000112159_ENST00000369393_ENSP00000358400[455,463]; 1055698f-PP_22307_ENSG00000112159_ENST00000369393_ENSP00000358400[455,463]
1055698F	1055698F_CRC_200323_1.mgf	18237	29.2532	460.231	460.231	0	2	APLSGSKEM		9	17.1	1055698f-PP_19543_ENSG00000164609_ENST00000520664_ENSP00000428362[12,20]; 1055698f-PP_19542_ENSG00000164609_ENST00000519349_ENSP00000429990[12,20]; 1055698f-PP_19541_ENSG00000164609_ENST00000297151_ENSP00000297151[12,20]
1055698F	1055698F_CRC_200323_1.mgf	18238	29.2544	604.818	604.817	1.15737	2	RIYGESADAVK		11	33.69	1055698f-PP_14040_ENSG00000114416_ENST00000491062_ENSP00000420643[214,224]; 1055698f-PP_14039_ENSG00000114416_ENST00000305586_ENSP00000307633[178,188]; 1055698f-PP_14041_ENSG00000114416_ENST00000445140_ENSP00000388828[263,273]; 1055698f-PP_14043_ENSG00000114416_ENST00000480918_ENSP00000418097[250,260]; 1055698f-PP_14038_ENSG00000114416_ENST00000357559_ENSP00000350170[263,273]
1055698F	1055698F_CRC_200323_1.mgf	18239	29.2555	351.878	351.877	2.984	3	SPRPALVRSA		10	15.21	1055698f-PP_55719_ENSG00000109062_ENST00000583369_ENSP00000464321[161,170]; 1055698f-PP_55720_ENSG00000109062_ENST00000262613_ENSP00000262613[280,289]; 1055698f-PP_55721_ENSG00000109062_ENST00000413388_ENSP00000464982[124,133]
1055698F	1055698F_CRC_200323_1.mgf	18330	29.369	370.884	370.884	0.485327	3	RPIEGRVVNA		10	12.07	1055698f-PP_8215_ENSG00000256977_ENST00000480744_ENSP00000488486[260,269]; 1055698f-PP_8188_ENSG00000169756_ENST00000332345_ENSP00000331775|1055698f-PP_8189_ENSG00000169756_ENST00000393310_ENSP00000376987[198,207]; 1055698f-PP_8187_ENSG00000169756_ENST00000544547_ENSP00000437912[210,219]; 1055698f-PP_8190_ENSG00000169756_ENST00000409441_ENSP00000387264[235,244]; 1055698f-PP_8192_ENSG00000169756_E…
1055698F	1055698F_CRC_200323_1.mgf	18341	29.3818	622.783	622.782	1.28456	2	QPRPQETEEM		10	19.51	1055698f-PP_4339_ENSG00000143337_ENST00000606911_ENSP00000476687[113,122]; 1055698f-PP_4341_ENSG00000143337_ENST00000606911_ENSP00000476687[113,122]; 1055698f-PP_4340_ENSG00000143337_ENST00000606911_ENSP00000476687[113,122]; 1055698f-PP_4334_ENSG00000143337_ENST00000528443_ENSP00000435365[113,122]; 1055698f-PP_4333_ENSG00000143337_ENST00000528443_ENSP00000435365[113,122]; 1055698f-PP_4335_ENSG000…
1055698F	1055698F_CRC_200323_1.mgf	18347	29.3927	465.27	465.269	1.97735	2	APHRPAPAL		9	30.08	1055698f-PP_30639_ENSG00000148180_ENST00000373818_ENSP00000362924[2,10]; 5964_ConcatSP[9281,9289]
1055698F	1055698F_CRC_200323_1.mgf	18374	29.4276	456.749	456.748	0.941437	2	APRNSPTGL		9	21.3	1055698f-PP_15107_ENSG00000125386_ENST00000513350_ENSP00000427260[516,524]; 1055698f-PP_15106_ENSG00000125386_ENST00000505311_ENSP00000421200[662,670]; 1055698f-PP_15103_ENSG00000125386_ENST00000382839_ENSP00000372290[662,670]; 1055698f-PP_15105_ENSG00000125386_ENST00000502458_ENSP00000427505[684,692]; 1055698f-PP_15104_ENSG00000125386_ENST00000324666_ENSP00000324587[662,670]; 1055698f-PP_15102_E…
1055698F	1055698F_CRC_200323_1.mgf	18376	29.43	411.236	411.235	1.16722	2	RPGPIGPAG		9	14.64	1055698f-PP_24989_ENSG00000164692_ENST00000620463_ENSP00000477719[474,482]; 1055698f-PP_24988_ENSG00000164692_ENST00000297268_ENSP00000297268[476,484]
1055698F	1055698F_CRC_200323_1.mgf	18406	29.4651	567.8	567.799	2.64178	2	RPTNDKQYL		9	10.67	1055698f-PP_2393_ENSG00000162654_ENST00000355754_ENSP00000359490[253,261]; 1055698f-PP_2396_ENSG00000162654_ENST00000355754_ENSP00000359490[253,261]; 1055698f-PP_2394_ENSG00000162654_ENST00000355754_ENSP00000359490[253,261]; 1055698f-PP_2395_ENSG00000162654_ENST00000355754_ENSP00000359490[253,261]
1055698F	1055698F_CRC_200323_1.mgf	18413	29.4766	407.725	407.724	1.71685	2	TPSSPRGL		8	11.64	1729_ConcatSP[8736,8743]
1055698F	1055698F_CRC_200323_1.mgf	18414	29.4778	444.75	444.748	2.24846	2	QVRVGGSSV		9	24.56	1055698f-PP_35305_ENSG00000198561_ENST00000426142_ENSP00000409930|1055698f-PP_35313_ENSG00000198561_ENST00000532463_ENSP00000432075|1055698f-PP_35333_ENSG00000198561_ENST00000532245_ENSP00000434017[161,169]; 1055698f-PP_35304_ENSG00000198561_ENST00000426142_ENSP00000409930|1055698f-PP_35312_ENSG00000198561_ENST00000532463_ENSP00000432075|1055698f-PP_35332_ENSG00000198561_ENST00000532245_ENSP00000…
1055698F	1055698F_CRC_200323_1.mgf	18415	29.479	354.534	354.533	2.25649	3	QPRDPVRPP		9	13.53	1646_ConcatSP[2704,2712]; 1055698f-PP_50815_ENSG00000159579_ENST00000568505_ENSP00000455891[76,84]; 1055698f-PP_50811_ENSG00000159579_ENST00000562439_ENSP00000457705|1055698f-PP_50812_ENSG00000159579_ENST00000564435_ENSP00000456646[76,84]; 1055698f-PP_50817_ENSG00000159579_ENST00000561641_ENSP00000455367[76,84]; 1055698f-PP_50814_ENSG00000159579_ENST00000394420_ENSP00000377942|1055698f-PP_50816_E…
1055698F	1055698F_CRC_200323_1.mgf	18425	29.4906	452.759	452.759	1.32521	2	GIASSSIAAK		10	24.81	1055698f-PP_45047_ENSG00000165949_ENST00000618863_ENSP00000482635[17,26]; 1055698f-PP_45049_ENSG00000165949_ENST00000618200_ENSP00000478718[60,69]; 1055698f-PP_45052_ENSG00000165949_ENST00000620396_ENSP00000483954[50,59]; 1055698f-PP_45054_ENSG00000165949_ENST00000620066_ENSP00000482832[57,66]; 1055698f-PP_45046_ENSG00000165949_ENST00000616764_ENSP00000477753|1055698f-PP_45050_ENSG00000165949_ENS…
1055698F	1055698F_CRC_200323_1.mgf	18437	29.5082	532.299	532.298	1.05204	2	KTLDHVLTH		9	30.33	1055698f-PP_56636_ENSG00000141556_ENST00000355528_ENSP00000347719[1045,1053]; 1055698f-PP_56637_ENSG00000141556_ENST00000539345_ENSP00000440671[1045,1053]
1055698F	1055698F_CRC_200323_1.mgf	18488	29.5715	491.776	491.775	2.19613	2	RPGAERPSL		9	10.31	1055698f-PP_61177_ENSG00000007047_ENST00000300843_ENSP00000300843[517,525]; 1055698f-PP_61176_ENSG00000007047_ENST00000262891_ENSP00000262891[517,525]
1055698F	1055698F_CRC_200323_1.mgf	18513	29.6042	528.765	528.765	0.85104	2	SPQVHRDAF		9	25.09	1055698f-PP_1906_ENSG00000174348_ENST00000371500_ENSP00000360555[447,455]; 1055698f-PP_1907_ENSG00000174348_ENST00000312553_ENSP00000308315[466,474]
1055698F	1055698F_CRC_200323_1.mgf	18526	29.6194	501.782	501.783	-0.259076	2	SPESLRSKV		9	21.53	1055698f-PP_1357_ENSG00000090621_ENST00000421687_ENSP00000398267[513,521]; 1055698f-PP_1353_ENSG00000090621_ENST00000372862_ENSP00000361953[579,587]; 1055698f-PP_1356_ENSG00000090621_ENST00000372856_ENSP00000361947[595,603]; 1055698f-PP_1355_ENSG00000090621_ENST00000372857_ENSP00000361948[608,616]; 1055698f-PP_1354_ENSG00000090621_ENST00000372858_ENSP00000361949[624,632]; 1055698f-PP_28280_ENSG00…
1055698F	1055698F_CRC_200323_1.mgf	18527	29.6206	520.312	520.311	1.72974	2	SPLKKEQPL		9	20.36	1055698f-PP_22284_ENSG00000135334_ENST00000257787_ENSP00000257787[134,142]
1055698F	1055698F_CRC_200323_1.mgf	18540	29.6358	518.265	518.264	0.385903	2	SPQANRTYV		9	28.79	1055698f-PP_9737_ENSG00000115020_ENST00000264380_ENSP00000264380[329,337]; 1055698f-PP_9735_ENSG00000115020_ENST00000392202_ENSP00000376038[232,240]; 1055698f-PP_9739_ENSG00000115020_ENST00000452564_ENSP00000405736[329,337]
1055698F	1055698F_CRC_200323_1.mgf	18550	29.6509	586.317	586.316	1.02334	2	QPMAERKAQL		10	20.64	1055698f-PP_1341_ENSG00000127603_ENST00000564288_ENSP00000455274[3531,3540]; 1055698f-PP_1340_ENSG00000127603_ENST00000564288_ENSP00000455274[3531,3540]; 1055698f-PP_1334_ENSG00000127603_ENST00000567887_ENSP00000455823[3568,3577]; 1055698f-PP_1335_ENSG00000127603_ENST00000567887_ENSP00000455823[3568,3577]; 1055698f-PP_1346_ENSG00000127603_ENST00000289893_ENSP00000289893[1971,1980]
1055698F	1055698F_CRC_200323_1.mgf	18583	29.6929	442.254	442.253	0.859236	2	VPRPASVSA		9	16.38	1055698f-PP_54274_ENSG00000108773_ENST00000225916_ENSP00000225916[390,398]
1055698F	1055698F_CRC_200323_1.mgf	18584	29.6941	479.761	479.761	0.708687	2	VPASQRAVM		9	19.09	1055698f-PP_5811_ENSG00000119778_ENST00000238789_ENSP00000238789[661,669]
1055698F	1055698F_CRC_200323_1.mgf	18589	29.6999	545.253	545.253	-0.183401	2	TPNEERNVM		9	36.74	1055698f-PP_13455_ENSG00000184432_ENST00000507777_ENSP00000422295[799,807]; 1055698f-PP_13454_ENSG00000184432_ENST00000333188_ENSP00000329419[828,836]; 1795_ConcatSP[1060,1068]; 1055698f-PP_13453_ENSG00000184432_ENST00000503326_ENSP00000426682[41,49]; 4769_ConcatSP[103,111]; 5528_ConcatSP[7410,7418]
1055698F	1055698F_CRC_200323_1.mgf	18613	29.7314	430.227	430.226	1.51083	2	APTVRNAM		8	13.68	1055698f-PP_41677_ENSG00000139697_ENST00000267176_ENSP00000267176[135,142]; 1055698f-PP_41676_ENSG00000139697_ENST00000267176_ENSP00000267176[135,142]; 1055698f-PP_41675_ENSG00000139697_ENST00000420886_ENSP00000387361|1055698f-PP_41679_ENSG00000139697_ENST00000602398_ENSP00000473665[136,143]; 1055698f-PP_41674_ENSG00000139697_ENST00000420886_ENSP00000387361|1055698f-PP_41678_ENSG00000139697_ENST0…
1055698F	1055698F_CRC_200323_1.mgf	18621	29.7408	444.269	444.269	0.135053	2	RPSVKTSL		8	21.81	1055698f-PP_5618_ENSG00000134313_ENST00000473731_ENSP00000418974[1161,1168]; 1055698f-PP_5617_ENSG00000134313_ENST00000256707_ENSP00000256707[1161,1168]
1055698F	1055698F_CRC_200323_1.mgf	18622	29.7419	406.225	406.225	1.62472	2	RPGSGPQL		8	18.72	5187_ConcatSP[8940,8947]; 1055698f-PP_59134_ENSG00000123159_ENST00000393033_ENSP00000376753|1055698f-PP_59136_ENSG00000123159_ENST00000586027_ENSP00000466747[229,236]; 1055698f-PP_59133_ENSG00000123159_ENST00000393028_ENSP00000376748|1055698f-PP_59137_ENSG00000123159_ENST00000591349_ENSP00000467077[132,139]; 1055698f-PP_59135_ENSG00000123159_ENST00000589631_ENSP00000466312[24,31]
1055698F	1055698F_CRC_200323_1.mgf	18627	29.7478	415.895	415.895	0.240445	3	HLYNSLTRNK		10	16.35	1055698f-PP_34114_ENSG00000110619_ENST00000527330_ENSP00000434184[30,39]; 1055698f-PP_34111_ENSG00000110619_ENST00000531387_ENSP00000431368[113,122]; 1055698f-PP_34113_ENSG00000110619_ENST00000278224_ENSP00000278224[30,39]; 1055698f-PP_34112_ENSG00000110619_ENST00000397111_ENSP00000380300[30,39]; 1055698f-PP_34110_ENSG00000110619_ENST00000380525_ENSP00000369897[113,122]
1055698F	1055698F_CRC_200323_1.mgf	18653	29.7816	404.571	404.57	0.91455	3	APRASERGVRL		11	12.97	1055698f-PP_54977_ENSG00000108819_ENST00000612501_ENSP00000478767[83,93]
1055698F	1055698F_CRC_200323_1.mgf	18685	29.8226	493.306	493.306	0.750042	2	QPLKAKTSL		9	19.83	1055698f-PP_35450_ENSG00000149476_ENST00000534084_ENSP00000459382[111,119]; 1055698f-PP_35449_ENSG00000149476_ENST00000529479_ENSP00000432539[459,467]; 1055698f-PP_35448_ENSG00000149476_ENST00000529479_ENSP00000432539[459,467]; 1055698f-PP_35444_ENSG00000149476_ENST00000394900_ENSP00000378360[460,468]; 1055698f-PP_35445_ENSG00000149476_ENST00000394900_ENSP00000378360[460,468]
1055698F	1055698F_CRC_200323_1.mgf	18715	29.8619	397.872	397.872	0.578076	3	KSFDEQNVPK		10	30.31	1055698f-PP_31938_ENSG00000197321_ENST00000375398_ENSP00000364547[706,715]; 1055698f-PP_31941_ENSG00000197321_ENST00000355867_ENSP00000348128[706,715]; 1055698f-PP_31936_ENSG00000197321_ENST00000375398_ENSP00000364547[706,715]; 1055698f-PP_31937_ENSG00000197321_ENST00000375398_ENSP00000364547[706,715]; 1055698f-PP_31940_ENSG00000197321_ENST00000355867_ENSP00000348128[706,715]; 1055698f-PP_31939_E…
1055698F	1055698F_CRC_200323_1.mgf	18720	29.8677	372.532	372.531	2.95278	3	GPRKGYMGHL		10	10.06	1055698f-PP_62309_ENSG00000105063_ENST00000412770_ENSP00000414202[458,467]
1055698F	1055698F_CRC_200323_1.mgf	18722	29.8701	496.767	496.767	0.402603	2	RPSGVSSRF		9	14.09	2783_ConcatSP[7195,7203]; 4950_ConcatSP[2105,2113]; 1229_ConcatSP[6983,6991]
1055698F	1055698F_CRC_200323_1.mgf	18782	29.9471	534.849	534.848	1.12181	2	KPRKLVNTI		9	18.35	1055698f-PP_59565_ENSG00000005007_ENST00000262803_ENSP00000262803[915,923]; 1055698f-PP_59566_ENSG00000005007_ENST00000599848_ENSP00000470142[926,934]
1055698F	1055698F_CRC_200323_1.mgf	18783	29.9482	607.355	607.354	1.15254	2	RPRLTSNEKL		10	13.05	1055698f-PP_37671_ENSG00000196655_ENST00000525079_ENSP00000433658[100,109]; 1055698f-PP_37672_ENSG00000196655_ENST00000533012_ENSP00000436281[100,109]; 1055698f-PP_37670_ENSG00000196655_ENST00000359005_ENSP00000351896[100,109]; 1055698f-PP_37666_ENSG00000196655_ENST00000533632_ENSP00000436005[100,109]
1055698F	1055698F_CRC_200323_1.mgf	18787	29.9529	445.254	445.253	1.84165	2	SVSPASTLK		9	19.83	1055698f-PP_6691_ENSG00000011523_ENST00000377990_ENSP00000367229[340,348]
1055698F	1055698F_CRC_200323_1.mgf	18792	29.9587	396.704	396.704	1.89058	2	GPGPGHASL		9	19.44	1055698f-PP_61595_ENSG00000130529_ENST00000252826_ENSP00000252826[844,852]; 1055698f-PP_61596_ENSG00000130529_ENST00000252826_ENSP00000252826[844,852]
1055698F	1055698F_CRC_200323_1.mgf	18804	29.9728	522.314	522.314	1.03386	2	APSKSRLLAT		10	17.9	1055698f-PP_21259_ENSG00000224389_ENST00000435363_ENSP00000415941[1572,1581]; 1055698f-PP_21258_ENSG00000244731_ENST00000428956_ENSP00000396688[1572,1581]
1055698F	1055698F_CRC_200323_1.mgf	18846	30.0291	465.257	465.256	1.16065	2	GPNGVGKSTL		10	30.44	1055698f-PP_20962_ENSG00000204574_ENST00000376545_ENSP00000365728[620,629]; 1055698f-PP_20961_ENSG00000204574_ENST00000326195_ENSP00000313603[658,667]; 1055698f-PP_20964_ENSG00000204574_ENST00000475993_ENSP00000445100[408,417]
1055698F	1055698F_CRC_200323_1.mgf	18846	30.0291	465.275	465.274	1.61195	2	RPSVKETL		8	10.68	1055698f-PP_43797_ENSG00000129534_ENST00000554093_ENSP00000451783[15,22]; 1055698f-PP_43796_ENSG00000129534_ENST00000310806_ENSP00000309790[836,843]
1055698F	1055698F_CRC_200323_1.mgf	18856	30.0408	512.788	512.787	0.975063	2	KSYPSLTTK		9	16	1055698f-PP_54599_ENSG00000108883_ENST00000402521_ENSP00000385873[577,585]; 1055698f-PP_54597_ENSG00000108883_ENST00000592576_ENSP00000465058[602,610]; 1055698f-PP_54596_ENSG00000108883_ENST00000426333_ENSP00000392094|1055698f-PP_54598_ENSG00000108883_ENST00000591382_ENSP00000467805[612,620]
1055698F	1055698F_CRC_200323_1.mgf	18862	30.0478	490.762	490.762	1.42635	2	GPREPPTQV		9	20.93	1055698f-PP_31073_ENSG00000148357_ENST00000624552_ENSP00000485357[2268,2276]; 1055698f-PP_31072_ENSG00000148357_ENST00000624552_ENSP00000485357[2268,2276]
1055698F	1055698F_CRC_200323_1.mgf	18865	30.0513	365.542	365.541	1.75083	3	LIYETEAKK		9	14.57	1055698f-PP_44432_ENSG00000119707_ENST00000261973_ENSP00000261973|1055698f-PP_44434_ENSG00000119707_ENST00000527432_ENSP00000431150[830,838]; 1055698f-PP_44433_ENSG00000119707_ENST00000261973_ENSP00000261973|1055698f-PP_44435_ENSG00000119707_ENST00000527432_ENSP00000431150[830,838]
1055698F	1055698F_CRC_200323_1.mgf	18881	30.0693	418.736	418.735	2.07769	2	GPKPGGGPGL		10	28.09	1055698f-PP_1217_ENSG00000116560_ENST00000357214_ENSP00000349748[215,224]
1055698F	1055698F_CRC_200323_1.mgf	18891	30.0852	477.263	477.262	2.20005	2	APRPGAASNL		10	22.27	1055698f-PP_43717_ENSG00000176435_ENST00000342213_ENSP00000353013[181,190]
1055698F	1055698F_CRC_200323_1.mgf	18897	30.0922	413.233	413.232	1.01638	2	APNSRPAL		8	15.21	1055698f-PP_18628_ENSG00000064651_ENST00000509205_ENSP00000427109[797,804]; 1055698f-PP_18629_ENSG00000064651_ENST00000343225_ENSP00000340878[797,804]; 1055698f-PP_18627_ENSG00000064651_ENST00000262461_ENSP00000262461[797,804]
1055698F	1055698F_CRC_200323_1.mgf	18916	30.1136	456.275	456.275	0.964331	2	RPRPSSVL		8	14.5	1055698f-PP_32138_ENSG00000165507_ENST00000298295_ENSP00000298295[192,199]
1055698F	1055698F_CRC_200323_1.mgf	18920	30.1225	508.257	508.256	1.27888	2	SPTEERPTV		9	17.4	1055698f-PP_18882_ENSG00000120733_ENST00000314358_ENSP00000326563[744,752]
1055698F	1055698F_CRC_200323_1.mgf	18943	30.1495	525.764	525.764	-0.0760797	2	SVYPEATQR		9	11.75	1055698f-PP_64572_ENSG00000157554_ENST00000288319_ENSP00000288319[235,243]; 1055698f-PP_64576_ENSG00000157554_ENST00000398919_ENSP00000381891[242,250]; 1055698f-PP_64575_ENSG00000157554_ENST00000453032_ENSP00000396268[143,151]
1055698F	1055698F_CRC_200323_1.mgf	18955	30.167	445.254	445.253	1.84165	2	ISGPISTSK		9	25.07	1055698f-PP_65694_ENSG00000100014_ENST00000437398_ENSP00000393363|1055698f-PP_65696_ENSG00000100014_ENST00000314328_ENSP00000325785[888,896]
1055698F	1055698F_CRC_200323_1.mgf	18970	30.1845	550.808	550.807	1.99707	2	RLGDSSGPALK		11	20.28	1055698f-PP_56084_ENSG00000184640_ENST00000427177_ENSP00000391249[18,28]
1055698F	1055698F_CRC_200323_1.mgf	18982	30.1977	373.553	373.553	1.8739	3	APRPASGPIRP		11	35.94	1055698f-PP_51984_ENSG00000167526_ENST00000452368_ENSP00000438959[47,57]; 1055698f-PP_51980_ENSG00000167526_ENST00000311528_ENSP00000307889|1055698f-PP_51982_ENSG00000167526_ENST00000567815_ENSP00000455009|1055698f-PP_51986_ENSG00000167526_ENST00000393099_ENSP00000376811[47,57]; 1055698f-PP_51985_ENSG00000167526_ENST00000467736_ENSP00000464612[47,57]
1055698F	1055698F_CRC_200323_1.mgf	18993	30.2148	351.206	351.205	1.76535	3	SPQRPRPTL		9	10.7	1055698f-PP_58386_ENSG00000076984_ENST00000397979_ENSP00000381066[35,43]; 1055698f-PP_58384_ENSG00000076984_ENST00000397981_ENSP00000381068[35,43]
1055698F	1055698F_CRC_200323_1.mgf	19005	30.229	402.575	402.575	0.496801	3	RPQLHKNTVL		10	28.95	1055698f-PP_55127_ENSG00000121060_ENST00000316881_ENSP00000323889|1055698f-PP_55128_ENSG00000121060_ENST00000537230_ENSP00000445961[60,69]
1055698F	1055698F_CRC_200323_1.mgf	19024	30.2546	366.237	366.236	1.96594	3	RVQKIRPSI		9	24.1	1055698f-PP_2995_ENSG00000265972_ENST00000582401_ENSP00000462521[256,264]; 1055698f-PP_2996_ENSG00000265972_ENST00000425134_ENSP00000396322[201,209]; 3212_ConcatSP[3255,3263]
1055698F	1055698F_CRC_200323_1.mgf	19031	30.2628	408.253	408.253	0.808323	2	VVKAASGAL		9	15.43	1055698f-PP_35305_ENSG00000198561_ENST00000426142_ENSP00000409930|1055698f-PP_35313_ENSG00000198561_ENST00000532463_ENSP00000432075|1055698f-PP_35333_ENSG00000198561_ENST00000532245_ENSP00000434017[619,627]; 1055698f-PP_35304_ENSG00000198561_ENST00000426142_ENSP00000409930|1055698f-PP_35312_ENSG00000198561_ENST00000532463_ENSP00000432075|1055698f-PP_35332_ENSG00000198561_ENST00000532245_ENSP00000…
1055698F	1055698F_CRC_200323_1.mgf	19057	30.2968	514.755	514.754	2.19522	2	APPSDGRESL		10	18.99	1055698f-PP_43485_ENSG00000100441_ENST00000251343_ENSP00000251343|1055698f-PP_43486_ENSG00000100441_ENST00000556842_ENSP00000451106|1055698f-PP_43487_ENSG00000100441_ENST00000553935_ENSP00000450799[226,235]
1055698F	1055698F_CRC_200323_1.mgf	19065	30.3062	461.225	461.225	0.758849	2	TPESGRGAF		9	10.76	1055698f-PP_22163_ENSG00000118407_ENST00000393004_ENSP00000376728[991,999]; 1055698f-PP_22164_ENSG00000118407_ENST00000237172_ENSP00000237172[991,999]
1055698F	1055698F_CRC_200323_1.mgf	19070	30.312	531.305	531.305	0.376432	2	KVSQVIMEK		9	21.9	1055698f-PP_29362_ENSG00000164985_ENST00000380738_ENSP00000370114|1055698f-PP_29363_ENSG00000164985_ENST00000380733_ENSP00000370109[407,415]
1055698F	1055698F_CRC_200323_1.mgf	19078	30.3214	424.221	424.221	1.34364	2	MPTGGGKSL		9	22.61	1055698f-PP_38734_ENSG00000004700_ENST00000444129_ENSP00000416739|1055698f-PP_38735_ENSG00000004700_ENST00000421138_ENSP00000395449[113,121]; 1055698f-PP_48493_ENSG00000197299_ENST00000560509_ENSP00000454158[689,697]; 1055698f-PP_48492_ENSG00000197299_ENST00000355112_ENSP00000347232[689,697]; 1055698f-PP_38738_ENSG00000004700_ENST00000542432_ENSP00000445555[113,121]; 1055698f-PP_38737_ENSG0000000…
1055698F	1055698F_CRC_200323_1.mgf	19101	30.3518	453.288	453.288	2.05168	2	APRLRPVP		8	11.8	1055698f-PP_59567_ENSG00000130283_ENST00000247005_ENSP00000247005[52,59]
1055698F	1055698F_CRC_200323_1.mgf	19118	30.3708	368.721	368.721	0.813623	2	KPAPGPGL		8	23.22	1055698f-PP_56329_ENSG00000157637_ENST00000374759_ENSP00000363891[658,665]; 1055698f-PP_56330_ENSG00000157637_ENST00000374759_ENSP00000363891[658,665]; 1055698f-PP_56335_ENSG00000157637_ENST00000288439_ENSP00000288439[658,665]; 1055698f-PP_56334_ENSG00000157637_ENST00000576151_ENSP00000458273[35,42]; 1055698f-PP_56333_ENSG00000157637_ENST00000576151_ENSP00000458273[35,42]; 1055698f-PP_56332_ENSG0…
1055698F	1055698F_CRC_200323_1.mgf	19120	30.3774	512.781	512.78	1.11159	2	SPQPQRAQL		9	26.73	1055698f-PP_15453_ENSG00000109689_ENST00000467087_ENSP00000419073|1055698f-PP_15456_ENSG00000109689_ENST00000639640_ENSP00000492400[523,531]; 1055698f-PP_15455_ENSG00000109689_ENST00000465503_ENSP00000417569[531,539]; 1055698f-PP_15454_ENSG00000109689_ENST00000467011_ENSP00000419383[523,531]; 1055698f-PP_15459_ENSG00000109689_ENST00000477474_ENSP00000419536[125,133]; 1055698f-PP_15458_ENSG0000010…
1055698F	1055698F_CRC_200323_1.mgf	19122	30.3797	371.884	371.884	0.537802	3	RPEKLRDSL		9	14.99	1055698f-PP_6655_ENSG00000143951_ENST00000409562_ENSP00000387222[96,104]; 1055698f-PP_6653_ENSG00000143951_ENST00000272321_ENSP00000272321[96,104]
1055698F	1055698F_CRC_200323_1.mgf	19157	30.4242	485.788	485.788	1.44096	2	KPEGTRIAV		9	10.34	1055698f-PP_10410_ENSG00000163359_ENST00000347401_ENSP00000315609[262,270]; 1055698f-PP_10405_ENSG00000163359_ENST00000472056_ENSP00000418285[262,270]; 1055698f-PP_10400_ENSG00000163359_ENST00000353578_ENSP00000315873[663,671]; 1055698f-PP_10395_ENSG00000163359_ENST00000295550_ENSP00000295550[869,877]; 1055698f-PP_10406_ENSG00000163359_ENST00000347401_ENSP00000315609[262,270]; 1055698f-PP_10407_E…
1055698F	1055698F_CRC_200323_1.mgf	19158	30.4258	466.259	466.258	0.514736	2	TTSIPSTPK		9	20.11	1055698f-PP_12623_ENSG00000154175_ENST00000471714_ENSP00000420524[512,520]; 1055698f-PP_12622_ENSG00000154175_ENST00000471714_ENSP00000420524[512,520]; 1055698f-PP_12625_ENSG00000154175_ENST00000284322_ENSP00000284322[463,471]; 1055698f-PP_12624_ENSG00000154175_ENST00000284322_ENSP00000284322[463,471]; 1055698f-PP_12628_ENSG00000154175_ENST00000533855_ENSP00000437031[140,148]
1055698F	1055698F_CRC_200323_1.mgf	19164	30.4328	519.24	519.24	1.54071	2	SPKPNNSYM		9	23.19	1055698f-PP_23673_ENSG00000106415_ENST00000223145_ENSP00000223145[406,414]; 1055698f-PP_9608_ENSG00000138439_ENST00000392238_ENSP00000376071[457,465]
1055698F	1055698F_CRC_200323_1.mgf	19172	30.4421	370.724	370.724	0.620407	2	APRAAAAL		8	10.04	1055698f-PP_15110_ENSG00000168884_ENST00000503235_ENSP00000426314[13,20]; 1055698f-PP_15109_ENSG00000168884_ENST00000315423_ENSP00000321203[13,20]
1055698F	1055698F_CRC_200323_1.mgf	19176	30.4468	500.767	500.764	5.73124	2	KPSQGHVTF		9	13.07	1055698f-PP_62483_ENSG00000121406_ENST00000602149_ENSP00000469280[21,29]; 1055698f-PP_62482_ENSG00000121406_ENST00000376233_ENSP00000365407[21,29]
1055698F	1055698F_CRC_200323_1.mgf	19190	30.4624	443.238	443.237	2.41406	2	APAPSSKDL		9	25.35	1055698f-PP_4987_ENSG00000136630_ENST00000366903_ENSP00000355870[166,174]
1055698F	1055698F_CRC_200323_1.mgf	19199	30.4772	548.75	548.749	1.64009	2	SPNSHPSEEL		10	13.81	1055698f-PP_20965_ENSG00000204569_ENST00000376511_ENSP00000365694[591,600]
1055698F	1055698F_CRC_200323_1.mgf	19228	30.5147	400.238	400.237	1.49911	2	APGGSKAVL		9	22.62	1055698f-PP_58740_ENSG00000130158_ENST00000587656_ENSP00000468638[173,181]; 1055698f-PP_58743_ENSG00000130158_ENST00000585904_ENSP00000465767[121,129]
1055698F	1055698F_CRC_200323_1.mgf	19292	30.592	464.255	464.254	3.14483	2	RVANPSGNL		9	17.57	1055698f-PP_68517_ENSG00000196924_ENST00000344736_ENSP00000358863[1296,1304]; 1055698f-PP_68514_ENSG00000196924_ENST00000369856_ENSP00000358872[1269,1277]; 1055698f-PP_68513_ENSG00000196924_ENST00000360319_ENSP00000353467|1055698f-PP_68515_ENSG00000196924_ENST00000422373_ENSP00000416926[1296,1304]; 1055698f-PP_68516_ENSG00000196924_ENST00000369850_ENSP00000358866[1296,1304]
1055698F	1055698F_CRC_200323_1.mgf	19330	30.6446	489.791	489.79	0.898344	2	TVNPVAIHK		9	14.11	1055698f-PP_8413_ENSG00000074047_ENST00000452319_ENSP00000390436|1055698f-PP_8414_ENSG00000074047_ENST00000361492_ENSP00000354586[365,373]
1055698F	1055698F_CRC_200323_1.mgf	19352	30.6704	405.227	405.226	1.62872	3	SPSSPSVRRQL		11	12.27	1055698f-PP_15904_ENSG00000132466_ENST00000330838_ENSP00000332265[1737,1747]; 1055698f-PP_15902_ENSG00000132466_ENST00000558247_ENSP00000453434[1871,1881]; 1055698f-PP_15903_ENSG00000132466_ENST00000509867_ENSP00000427151[1875,1885]; 1055698f-PP_15901_ENSG00000132466_ENST00000358602_ENSP00000351416[1988,1998]
1055698F	1055698F_CRC_200323_1.mgf	19372	30.6974	475.237	475.237	1.32566	2	SPAIKDSTM		9	10.92	1055698f-PP_32873_ENSG00000148688_ENST00000414836_ENSP00000407972[111,119]; 1055698f-PP_32871_ENSG00000148688_ENST00000371703_ENSP00000360768[157,165]; 1055698f-PP_32872_ENSG00000148688_ENST00000413330_ENSP00000389182[157,165]
1055698F	1055698F_CRC_200323_1.mgf	19403	30.7373	501.304	501.303	1.39636	2	AVKDAVGTLK		10	11.47	1055698f-PP_18882_ENSG00000120733_ENST00000314358_ENSP00000326563[1743,1752]; 1055698f-PP_18884_ENSG00000120733_ENST00000542866_ENSP00000439462[741,750]
1055698F	1055698F_CRC_200323_1.mgf	19423	30.7606	454.603	454.601	2.92564	3	KPQDYKKRLSV		11	11.96	1055698f-PP_11381_ENSG00000168036_ENST00000453024_ENSP00000411226[659,669]; 1055698f-PP_11379_ENSG00000168036_ENST00000396183_ENSP00000379486|1055698f-PP_11380_ENSG00000168036_ENST00000349496_ENSP00000344456|1055698f-PP_11382_ENSG00000168036_ENST00000396185_ENSP00000379488[666,676]
1055698F	1055698F_CRC_200323_1.mgf	19448	30.7933	373.906	373.905	2.00586	3	RPKQPGPVKL		10	26.9	1055698f-PP_41730_ENSG00000196498_ENST00000404621_ENSP00000384202[2074,2083]; 1055698f-PP_41732_ENSG00000196498_ENST00000404621_ENSP00000384202[2074,2083]; 1055698f-PP_41731_ENSG00000196498_ENST00000404621_ENSP00000384202[2074,2083]; 1055698f-PP_41729_ENSG00000196498_ENST00000405201_ENSP00000384018[2084,2093]; 1055698f-PP_41727_ENSG00000196498_ENST00000405201_ENSP00000384018[2084,2093]; 1055698f-…
1055698F	1055698F_CRC_200323_1.mgf	19464	30.8119	582.823	582.822	2.23053	2	YLQEKRNTL		9	15.89	1055698f-PP_6199_ENSG00000008869_ENST00000233099_ENSP00000233099[1675,1683]
1055698F	1055698F_CRC_200323_1.mgf	19475	30.8291	435.229	435.227	2.75718	2	SVSGINHGV		9	17.68	1055698f-PP_24230_ENSG00000106624_ENST00000223357_ENSP00000223357[926,934]
1055698F	1055698F_CRC_200323_1.mgf	19493	30.8501	381.548	381.547	1.83463	3	IRQDNERVL		9	20.18	1055698f-PP_50272_ENSG00000013364_ENST00000395353_ENSP00000378760|1055698f-PP_50273_ENSG00000013364_ENST00000357402_ENSP00000349977[36,44]; 1055698f-PP_50274_ENSG00000013364_ENST00000566066_ENSP00000455186[36,44]; 1055698f-PP_50275_ENSG00000013364_ENST00000563558_ENSP00000454825[36,44]; 1055698f-PP_50277_ENSG00000013364_ENST00000570234_ENSP00000456291[36,44]; 1055698f-PP_50271_ENSG00000013364_ENS…
1055698F	1055698F_CRC_200323_1.mgf	19507	30.87	555.265	555.265	1.44075	2	APSPSSSRSSF		11	15.26	1055698f-PP_24770_ENSG00000187257_ENST00000334955_ENSP00000334040[94,104]
1055698F	1055698F_CRC_200323_1.mgf	19508	30.8712	476.746	476.746	0.964874	2	GLHGQLQEA		9	18.58	1055698f-PP_63013_ENSG00000125844_ENST00000377807_ENSP00000367038|1055698f-PP_63014_ENSG00000125844_ENST00000360807_ENSP00000354045[505,513]; 1055698f-PP_63019_ENSG00000125844_ENST00000377813_ENSP00000367044|1055698f-PP_63023_ENSG00000125844_ENST00000246043_ENSP00000246043[938,946]; 1055698f-PP_63016_ENSG00000125844_ENST00000377813_ENSP00000367044|1055698f-PP_63020_ENSG00000125844_ENST00000246043…
1055698F	1055698F_CRC_200323_1.mgf	19512	30.8759	510.778	510.777	1.72286	2	RIFGEAAEK		9	10.44	1055698f-PP_53684_ENSG00000196712_ENST00000356175_ENSP00000348498[69,77]; 1055698f-PP_53683_ENSG00000196712_ENST00000358273_ENSP00000351015[69,77]; 1055698f-PP_53682_ENSG00000196712_ENST00000487476_ENSP00000491589[69,77]; 1055698f-PP_53685_ENSG00000196712_ENST00000431387_ENSP00000412921[69,77]; 1055698f-PP_53686_ENSG00000196712_ENST00000495910_ENSP00000463682[29,37]
1055698F	1055698F_CRC_200323_1.mgf	19522	30.8876	518.247	518.246	1.92958	2	SPDGNRFATA		10	24.69	6210_ConcatSP[7651,7660]; 1055698f-PP_15268_ENSG00000071127_ENST00000382451_ENSP00000371889|1055698f-PP_15270_ENSG00000071127_ENST00000502702_ENSP00000426725[58,67]; 1055698f-PP_15267_ENSG00000071127_ENST00000499869_ENSP00000427687|1055698f-PP_15269_ENSG00000071127_ENST00000382452_ENSP00000371890[198,207]
1055698F	1055698F_CRC_200323_1.mgf	19523	30.8887	515.759	515.759	1.47356	2	RPQGSNQLM		9	15.35	1055698f-PP_11026_ENSG00000144597_ENST00000396842_ENSP00000380054[242,250]
1055698F	1055698F_CRC_200323_1.mgf	19535	30.9028	544.765	544.764	1.46852	2	SPTQEREEL		9	23.38	1055698f-PP_21719_ENSG00000112640_ENST00000470467_ENSP00000419756[28,36]; 1055698f-PP_21716_ENSG00000112640_ENST00000472118_ENSP00000420550[101,109]; 1055698f-PP_21714_ENSG00000112640_ENST00000485511_ENSP00000417963[109,117]
1055698F	1055698F_CRC_200323_1.mgf	19545	30.9179	516.77	516.77	1.54808	2	SPRSPSSTTL		10	22.32	1055698f-PP_44556_ENSG00000119688_ENST00000554453_ENSP00000451457[77,86]
1055698F	1055698F_CRC_200323_1.mgf	19567	30.9436	363.213	363.212	1.29401	3	ALRPSTSRSL		10	20.15	1055698f-PP_31777_ENSG00000026025_ENST00000487938_ENSP00000435613[43,52]; 1055698f-PP_31776_ENSG00000026025_ENST00000224237_ENSP00000224237[43,52]; 1055698f-PP_31775_ENSG00000026025_ENST00000478746_ENSP00000489830[43,52]
1055698F	1055698F_CRC_200323_1.mgf	19571	30.9483	469.752	469.751	1.70303	2	ASAYSIAQK		9	16.91	1055698f-PP_4973_ENSG00000162813_ENST00000498237_ENSP00000449883[13,21]; 1055698f-PP_4971_ENSG00000162813_ENST00000498791_ENSP00000446850[13,21]; 1055698f-PP_4970_ENSG00000162813_ENST00000463953_ENSP00000446953[13,21]; 1055698f-PP_4966_ENSG00000162813_ENST00000414869_ENSP00000410348[13,21]; 1055698f-PP_4969_ENSG00000162813_ENST00000354807_ENSP00000346862[13,21]; 1055698f-PP_4967_ENSG00000162813_E…
1055698F	1055698F_CRC_200323_1.mgf	19578	30.9606	454.751	454.751	0.571741	2	PRAHDISL		8	12.04	2284_ConcatSP[6337,6344]; 5712_ConcatSP[510,517]; 5903_ConcatSP[8365,8372]; 2690_ConcatSP[8885,8892]
1055698F	1055698F_CRC_200323_1.mgf	19578	30.9606	454.751	454.751	0.571741	2	PRAHDLSL		8	12.04	2160_ConcatSP[3103,3110]
1055698F	1055698F_CRC_200323_1.mgf	19580	30.963	357.556	357.555	2.15352	3	MPKKNRIAL		9	13.62	857_ConcatSP[9957,9965]
1055698F	1055698F_CRC_200323_1.mgf	19580	30.963	357.556	357.555	2.15352	3	MPKKNRIAI		9	13.62	1055698f-PP_21452_ENSG00000124614_ENST00000326199_ENSP00000347271|1055698f-PP_21453_ENSG00000124614_ENST00000621356_ENSP00000481646[3,11]; 1055698f-PP_21451_ENSG00000124614_ENST00000344700_ENSP00000363169[3,11]; 1055698f-PP_21450_ENSG00000270800_ENST00000639877_ENSP00000491891[3,11]
1055698F	1055698F_CRC_200323_1.mgf	19586	30.97	531.333	531.332	0.188206	2	LPRKHIQGL		9	29.84	1055698f-PP_4791_ENSG00000143486_ENST00000271764_ENSP00000271764[566,574]
1055698F	1055698F_CRC_200323_1.mgf	19599	30.9852	448.752	448.751	1.24791	2	TPQPAGGRL		9	10.67	1055698f-PP_32334_ENSG00000151151_ENST00000373935_ENSP00000363046[32,40]
1055698F	1055698F_CRC_200323_1.mgf	19617	31.0098	391.731	391.73	2.42514	2	APTPGRAL		8	19.59	1055698f-PP_19641_ENSG00000174705_ENST00000311601_ENSP00000309714[791,798]
1055698F	1055698F_CRC_200323_1.mgf	19644	31.0414	539.307	539.306	0.834405	2	YLREQGKAI		9	16.8	5904_ConcatSP[3317,3325]
1055698F	1055698F_CRC_200323_1.mgf	19644	31.0414	539.307	539.306	0.834405	2	YLREQGKAL		9	16.8	1055698f-PP_10110_ENSG00000036257_ENST00000409096_ENSP00000387200[296,304]; 1055698f-PP_10107_ENSG00000036257_ENST00000264414_ENSP00000264414[320,328]; 1055698f-PP_10108_ENSG00000036257_ENST00000344951_ENSP00000343601[254,262]
1055698F	1055698F_CRC_200323_1.mgf	19658	31.0614	450.257	450.258	-2.84281	2	PKRPPSAF		8	12.26	2536_ConcatSP[4212,4219]; 2383_ConcatSP[2286,2293]; 1055698f-PP_42103_ENSG00000189403_ENST00000399489_ENSP00000382412|1055698f-PP_42105_ENSG00000189403_ENST00000326004_ENSP00000369904[95,102]; 1055698f-PP_42100_ENSG00000189403_ENST00000341423_ENSP00000345347|1055698f-PP_42101_ENSG00000189403_ENST00000405805_ENSP00000384678|1055698f-PP_42102_ENSG00000189403_ENST00000339872_ENSP00000343040|1055698f…
1055698F	1055698F_CRC_200323_1.mgf	19662	31.066	551.797	551.796	0.543679	2	TPSATRVGNTV		11	28.41	1055698f-PP_10120_ENSG00000169047_ENST00000305123_ENSP00000304895[1107,1117]
1055698F	1055698F_CRC_200323_1.mgf	19693	31.1059	539.786	539.786	0.741035	2	LPRGSPHSDL		10	19.65	1055698f-PP_53109_ENSG00000141027_ENST00000395851_ENSP00000379192[1293,1302]; 1055698f-PP_53108_ENSG00000141027_ENST00000395857_ENSP00000379198[1184,1193]; 1055698f-PP_53107_ENSG00000141027_ENST00000268712_ENSP00000268712[1277,1286]
1055698F	1055698F_CRC_200323_1.mgf	19700	31.1141	577.823	577.823	0.415352	2	NPDDRRRLL		9	22.33	1055698f-PP_64243_ENSG00000155307_ENST00000400566_ENSP00000383411[288,296]
1055698F	1055698F_CRC_200323_1.mgf	19720	31.1411	417.887	417.886	2.8716	3	SPRTSNVRSTF		11	28.27	1055698f-PP_37919_ENSG00000197798_ENST00000530043_ENSP00000437285[112,122]; 1055698f-PP_37918_ENSG00000197798_ENST00000360194_ENSP00000353321[112,122]; 1055698f-PP_37916_ENSG00000197798_ENST00000533050_ENSP00000433343[112,122]
1055698F	1055698F_CRC_200323_1.mgf	19727	31.1493	365.549	365.549	1.8055	3	RVLEELHKA		9	10.29	1055698f-PP_47570_ENSG00000140416_ENST00000559397_ENSP00000452879[59,67]; 1055698f-PP_47571_ENSG00000140416_ENST00000267996_ENSP00000267996[59,67]; 1055698f-PP_47568_ENSG00000140416_ENST00000357980_ENSP00000350667[59,67]
1055698F	1055698F_CRC_200323_1.mgf	19740	31.1646	591.802	591.801	1.01385	2	HPRPNFRQM		9	12.41	1055698f-PP_25876_ENSG00000128591_ENST00000346177_ENSP00000344002[87,95]; 1055698f-PP_25875_ENSG00000128591_ENST00000325888_ENSP00000327145[87,95]
1055698F	1055698F_CRC_200323_1.mgf	19750	31.1797	482.747	482.746	1.36718	2	SLYGPGTNR		9	24.94	5251_ConcatSP[8879,8887]; 1055698f-PP_20283_ENSG00000225921_ENST00000451315_ENSP00000405674[197,205]; 3057_ConcatSP[8956,8964]; 596_ConcatSP[1553,1561]; 5754_ConcatSP[2990,2998]
1055698F	1055698F_CRC_200323_1.mgf	19755	31.1855	471.773	471.772	2.39522	2	SPIGRDGKL		9	17.76	1055698f-PP_15819_ENSG00000047315_ENST00000431623_ENSP00000391096[380,388]; 1055698f-PP_15822_ENSG00000047315_ENST00000639658_ENSP00000491706[412,420]; 1055698f-PP_15820_ENSG00000047315_ENST00000441246_ENSP00000391452[480,488]; 1055698f-PP_15818_ENSG00000047315_ENST00000381227_ENSP00000370625|1055698f-PP_15821_ENSG00000047315_ENST00000314595_ENSP00000312735[487,495]
1055698F	1055698F_CRC_200323_1.mgf	19761	31.1927	496.758	496.758	1.00653	2	KPTSSTQIM		9	15.62	1055698f-PP_19662_ENSG00000164463_ENST00000522692_ENSP00000431107[206,214]; 1055698f-PP_19663_ENSG00000164463_ENST00000296953_ENSP00000296953[206,214]
1055698F	1055698F_CRC_200323_1.mgf	19790	31.23	506.241	506.241	0	2	SPRTSTESF		9	16.37	1055698f-PP_37771_ENSG00000196914_ENST00000532993_ENSP00000432984[1224,1232]; 1055698f-PP_37769_ENSG00000196914_ENST00000356641_ENSP00000349056[1308,1316]; 1055698f-PP_37770_ENSG00000196914_ENST00000397843_ENSP00000380942[1327,1335]
1055698F	1055698F_CRC_200323_1.mgf	19793	31.2335	527.835	527.835	0.511524	2	VVNKVPLTGK		10	21.14	1055698f-PP_40967_ENSG00000151135_ENST00000548125_ENSP00000449785|1055698f-PP_40968_ENSG00000151135_ENST00000280756_ENSP00000280756|1055698f-PP_40969_ENSG00000151135_ENST00000547242_ENSP00000446537|1055698f-PP_40971_ENSG00000151135_ENST00000550344_ENSP00.[101,110]
1055698F	1055698F_CRC_200323_1.mgf	19798	31.2394	447.72	447.719	0.670063	2	SPTHPGEGL		9	21.55	5900_ConcatSP[5117,5125]; 1055698f-PP_43913_ENSG00000100522_ENST00000557604_ENSP00000452032[31,39]; 1055698f-PP_43912_ENSG00000100522_ENST00000216410_ENSP00000216410[31,39]; 4799_ConcatSP[6779,6787]
1055698F	1055698F_CRC_200323_1.mgf	19824	31.2734	359.23	359.229	1.00215	3	KLLAHPLQR		9	20.17	1055698f-PP_59370_ENSG00000105393_ENST00000447614_ENSP00000407826[222,230]; 1055698f-PP_59369_ENSG00000105393_ENST00000598188_ENSP00000471605|1055698f-PP_59372_ENSG00000105393_ENST00000359435_ENSP00000352408|1055698f-PP_59374_ENSG00000105393_ENST00000601043_ENSP00000470920[297,305]
1055698F	1055698F_CRC_200323_1.mgf	19837	31.2886	551.253	551.252	1.99546	2	SRQSYPNSY		9	18.69	1055698f-PP_59289_ENSG00000127526_ENST00000436553_ENSP00000400435[329,337]; 1055698f-PP_59287_ENSG00000127526_ENST00000595753_ENSP00000470652[395,403]
1055698F	1055698F_CRC_200323_1.mgf	19860	31.319	540.789	540.788	0.554746	2	SVFNHAIRH		9	36.61	1055698f-PP_46686_ENSG00000273749_ENST00000617928_ENSP00000481038|1055698f-PP_46688_ENSG00000273749_ENST00000610365_ENSP00000478779[470,478]; 1055698f-PP_46690_ENSG00000273749_ENST00000612288_ENSP00000479802[28,36]
1055698F	1055698F_CRC_200323_1.mgf	19899	31.368	441.246	441.246	1.65441	2	LPSGRAPSP		9	15.22	126_ConcatSP[3091,3099]
1055698F	1055698F_CRC_200323_1.mgf	19936	31.4149	486.76	486.759	1.31482	2	VPSDRGTQL		9	12.13	1055698f-PP_704_ENSG00000142798_ENST00000374695_ENSP00000363827[3423,3431]; 1055698f-PP_702_ENSG00000142798_ENST00000374695_ENSP00000363827[3423,3431]; 1055698f-PP_703_ENSG00000142798_ENST00000374695_ENSP00000363827[3423,3431]
1055698F	1055698F_CRC_200323_1.mgf	19942	31.4219	578.329	578.328	1.83287	2	RPSKIQENAL		10	24.31	1055698f-PP_51343_ENSG00000168872_ENST00000569771_ENSP00000457103[113,122]; 1055698f-PP_51330_ENSG00000157349_ENST00000566216_ENSP00000454495[101,110]; 1055698f-PP_51340_ENSG00000260537_ENST00000567706_ENSP00000454699[114,123]; 1055698f-PP_51342_ENSG00000168872_ENST00000302243_ENSP00000306117[113,122]; 1055698f-PP_51333_ENSG00000157349_ENST00000288071_ENSP00000288071[114,123]; 1055698f-PP_51341_E…
1055698F	1055698F_CRC_200323_1.mgf	19955	31.4371	370.57	370.57	1.6731	3	RPKHVVVKF		9	15.72	1055698f-PP_42665_ENSG00000152767_ENST00000596580_ENSP00000490391[107,115]; 1055698f-PP_42664_ENSG00000152767_ENST00000319562_ENSP00000322926[107,115]; 1055698f-PP_42662_ENSG00000152767_ENST00000595437_ENSP00000471242|1055698f-PP_42663_ENSG00000152767_ENST00000627049_ENSP00000486285[107,115]
1055698F	1055698F_CRC_200323_1.mgf	19974	31.4626	529.82	529.819	1.77419	2	RQTATQLLK		9	14.76	1055698f-PP_31201_ENSG00000148303_ENST00000426651_ENSP00000416638[116,124]; 1055698f-PP_31200_ENSG00000148303_ENST00000323345_ENSP00000361076[89,97]; 577_ConcatSP[1453,1461]; 5839_ConcatSP[2327,2335]
1055698F	1055698F_CRC_200323_1.mgf	19983	31.4731	406.736	406.735	1.57351	2	SPAPRTAL		8	13.46	1055698f-PP_66526_ENSG00000159958_ENST00000291232_ENSP00000291232[50,57]
1055698F	1055698F_CRC_200323_1.mgf	20024	31.5246	586.773	586.772	1.27818	2	IPSSSHVSNNM		11	33.45	1055698f-PP_39082_ENSG00000139218_ENST00000549162_ENSP00000448864[1112,1122]; 1055698f-PP_39080_ENSG00000139218_ENST00000369367_ENSP00000358374[1304,1314]; 1055698f-PP_39081_ENSG00000139218_ENST00000465950_ENSP00000449812[989,999]; 1055698f-PP_39083_ENSG00000139218_ENST00000550893_ENSP00000477742[22,32]
1055698F	1055698F_CRC_200323_1.mgf	20029	31.5296	485.752	485.751	2.22336	2	SPSQPRDAL		9	22.84	1055698f-PP_30419_ENSG00000241978_ENST00000259318_ENSP00000259318[135,143]; 1055698f-PP_30420_ENSG00000241978_ENST00000259318_ENSP00000259318[135,143]; 1055698f-PP_30417_ENSG00000241978_ENST00000374525_ENSP00000363649[224,232]; 1055698f-PP_30418_ENSG00000241978_ENST00000374525_ENSP00000363649[224,232]; 1055698f-PP_30415_ENSG00000157654_ENST00000374530_ENSP00000363654[366,374]; 1055698f-PP_30414_E…
1055698F	1055698F_CRC_200323_1.mgf	20043	31.5502	494.784	494.782	2.38489	2	PYSRPKQL		8	22.22	1055698f-PP_56441_ENSG00000183684_ENST00000505490_ENSP00000421592[83,90]; 5426_ConcatSP[2342,2349]
1055698F	1055698F_CRC_200323_1.mgf	20064	31.5749	553.285	553.285	-1.26517	2	RPKTPASSDF		10	11.82	1055698f-PP_22914_ENSG00000135540_ENST00000491526_ENSP00000433523[141,150]; 1055698f-PP_22913_ENSG00000135540_ENST00000342260_ENSP00000344582[115,124]; 1055698f-PP_22912_ENSG00000135540_ENST00000343505_ENSP00000344672[129,138]; 1055698f-PP_22911_ENSG00000135540_ENST00000427025_ENSP00000394546[177,186]
1055698F	1055698F_CRC_200323_1.mgf	20070	31.5853	479.77	479.769	1.8759	2	TPVASRQSL		9	26.65	1055698f-PP_10742_ENSG00000070950_ENST00000415439_ENSP00000402049[118,126]; 1055698f-PP_10740_ENSG00000070950_ENST00000264926_ENSP00000264926[118,126]; 1055698f-PP_10741_ENSG00000070950_ENST00000264926_ENSP00000264926[118,126]
1055698F	1055698F_CRC_200323_1.mgf	20084	31.6018	482.789	482.788	1.94702	2	QAAAVRHVL		9	17.95	1055698f-PP_29016_ENSG00000235173_ENST00000533266_ENSP00000431970[38,46]; 1055698f-PP_29015_ENSG00000235173_ENST00000347708_ENSP00000321320[38,46]
1055698F	1055698F_CRC_200323_1.mgf	20104	31.6253	469.259	469.259	0.916339	2	SPPPEARAL		9	10.09	1055698f-PP_619_ENSG00000053371_ENST00000235835_ENSP00000235835[20,28]
1055698F	1055698F_CRC_200323_1.mgf	20118	31.6451	541.839	541.838	1.75329	2	RPKAKEIQL		9	16.37	1055698f-PP_42370_ENSG00000102531_ENST00000398316_ENSP00000381362[617,625]; 1055698f-PP_42367_ENSG00000102531_ENST00000492622_ENSP00000417257|1055698f-PP_42369_ENSG00000102531_ENST00000541916_ENSP00000441831[673,681]
1055698F	1055698F_CRC_200323_1.mgf	20140	31.6743	450.222	450.222	-0.222113	2	APQSAHAAF		9	27.51	1055698f-PP_32513_ENSG00000166224_ENST00000373202_ENSP00000362298[237,245]
1055698F	1055698F_CRC_200323_1.mgf	20143	31.6778	493.289	493.287	2.93946	2	SVSTHLITK		9	16.82	1055698f-PP_11367_ENSG00000177873_ENST00000429348_ENSP00000398024[177,185]; 1055698f-PP_11368_ENSG00000177873_ENST00000432264_ENSP00000388710[186,194]; 1055698f-PP_11366_ENSG00000177873_ENST00000447116_ENSP00000411132[226,234]
1055698F	1055698F_CRC_200323_1.mgf	20174	31.7176	517.288	517.288	1.1599	2	TTTGHLIYK		9	26.34	1055698f-PP_22136_ENSG00000156508_ENST00000615060_ENSP00000479055[22,30]; 1055698f-PP_22137_ENSG00000156508_ENST00000610520_ENSP00000479609[22,30]; 1055698f-PP_22135_ENSG00000156508_ENST00000316292_ENSP00000339063|1055698f-PP_22138_ENSG00000156508_ENST00000309268_ENSP00000339053|1055698f-PP_22139_ENSG00000156508_ENST00000331523_ENSP00000330054[22,30]; 1055698f-PP_64137_ENSG00000101210_ENST0000029…
1055698F	1055698F_CRC_200323_1.mgf	20174	31.7176	517.288	517.288	1.1599	2	TTTGHIIYK		9	26.34	6891_ConcatSP[8612,8620]
1055698F	1055698F_CRC_200323_1.mgf	20174	31.7176	517.288	517.288	1.1599	2	TTTGHLLYK		9	26.34	6161_ConcatSP[203,211]
1055698F	1055698F_CRC_200323_1.mgf	20177	31.7211	585.3	585.299	1.19597	2	TPRDQQGPGTL		11	27.43	1055698f-PP_467_ENSG00000116691_ENST00000235332_ENSP00000235332[265,275]
1055698F	1055698F_CRC_200323_1.mgf	20199	31.747	390.233	390.231	3.58761	3	RLDGRVIDPK		10	11.26	1055698f-PP_19874_ENSG00000197451_ENST00000515193_ENSP00000423495[134,143]; 1055698f-PP_19873_ENSG00000197451_ENST00000514633_ENSP00000427110[134,143]; 1055698f-PP_19872_ENSG00000197451_ENST00000355836_ENSP00000348093|1055698f-PP_19875_ENSG00000197451_ENST00000506259_ENSP00000427465[134,143]; 1055698f-PP_19871_ENSG00000197451_ENST00000358344_ENSP00000351108|1055698f-PP_19876_ENSG00000197451_ENST0…
1055698F	1055698F_CRC_200323_1.mgf	20212	31.7655	533.26	533.259	1.68773	2	RIYAGGEHY		9	12.69	1055698f-PP_34127_ENSG00000005801_ENST00000354599_ENSP00000346613[247,255]; 1055698f-PP_34128_ENSG00000005801_ENST00000343338_ENSP00000344483|1055698f-PP_34130_ENSG00000005801_ENST00000429541_ENSP00000387998[251,259]; 1055698f-PP_34131_ENSG00000005801_ENST00000005082_ENSP00000005082[296,304]; 1055698f-PP_34132_ENSG00000005801_ENST00000526601_ENSP00000435828[300,308]; 1055698f-PP_34129_ENSG0000000…
1055698F	1055698F_CRC_200323_1.mgf	20242	31.7999	483.809	483.808	1.75689	2	TVRPPVAVK		9	21.95	1055698f-PP_10410_ENSG00000163359_ENST00000347401_ENSP00000315609[2321,2329]; 1055698f-PP_10405_ENSG00000163359_ENST00000472056_ENSP00000418285[2322,2330]; 1055698f-PP_10400_ENSG00000163359_ENST00000353578_ENSP00000315873[2723,2731]; 1055698f-PP_10395_ENSG00000163359_ENST00000295550_ENSP00000295550[2929,2937]; 1055698f-PP_10406_ENSG00000163359_ENST00000347401_ENSP00000315609[2321,2329]; 1055698f-…
1055698F	1055698F_CRC_200323_1.mgf	20243	31.8053	493.786	493.785	1.49863	2	EPRVGKTSL		9	14.12	1055698f-PP_53715_ENSG00000126858_ENST00000581031_ENSP00000464094[12,20]; 1055698f-PP_53713_ENSG00000126858_ENST00000545287_ENSP00000439737[12,20]; 1055698f-PP_53716_ENSG00000126858_ENST00000581094_ENSP00000462669[12,20]; 1055698f-PP_53711_ENSG00000126858_ENST00000333942_ENSP00000334724[12,20]; 1055698f-PP_53718_ENSG00000126858_ENST00000394692_ENSP00000378184[12,20]; 1055698f-PP_53712_ENSG0000012…
1055698F	1055698F_CRC_200323_1.mgf	20257	31.8217	414.241	414.24	1.20703	2	SPGQRAVL		8	19.37	1055698f-PP_66521_ENSG00000198911_ENST00000361204_ENSP00000354476[1098,1105]; 1055698f-PP_66522_ENSG00000198911_ENST00000361204_ENSP00000354476[1098,1105]
1055698F	1055698F_CRC_200323_1.mgf	20273	31.8403	474.746	474.745	3.01215	2	SPNSKMLAT		9	18.09	1055698f-PP_30486_ENSG00000136875_ENST00000374199_ENSP00000363315[239,247]; 1055698f-PP_30487_ENSG00000136875_ENST00000374198_ENSP00000363313[240,248]
1055698F	1055698F_CRC_200323_1.mgf	20293	31.8673	496.798	496.798	0.261676	2	SLKQAPLVH		9	16.74	1055698f-PP_29706_ENSG00000122705_ENST00000540080_ENSP00000437508[158,166]; 1055698f-PP_29708_ENSG00000122705_ENST00000345519_ENSP00000242284[210,218]; 1055698f-PP_29707_ENSG00000122705_ENST00000538225_ENSP00000442869[222,230]; 1055698f-PP_29710_ENSG00000122705_ENST00000396603_ENSP00000379848[228,236]
1055698F	1055698F_CRC_200323_1.mgf	20350	31.9409	530.302	530.301	2.45144	2	APYSRPKQL		9	27.54	1055698f-PP_56441_ENSG00000183684_ENST00000505490_ENSP00000421592[82,90]
1055698F	1055698F_CRC_200323_1.mgf	20361	31.9537	566.295	566.295	0.706346	2	VVMENVGQQK		10	35.08	1055698f-PP_38734_ENSG00000004700_ENST00000444129_ENSP00000416739|1055698f-PP_38735_ENSG00000004700_ENST00000421138_ENSP00000395449[430,439]
1055698F	1055698F_CRC_200323_1.mgf	20364	31.9574	466.228	466.228	1.99473	2	DPASDRASL		9	14.7	1055698f-PP_67410_ENSG00000147144_ENST00000536628_ENSP00000443351[330,338]; 1055698f-PP_67406_ENSG00000147144_ENST00000597275_ENSP00000470294|1055698f-PP_67407_ENSG00000147144_ENST00000496529_ENSP00000474761|1055698f-PP_67408_ENSG00000147144_ENST00000606812_ENSP00000475676[342,350]; 1055698f-PP_67409_ENSG00000147144_ENST00000603986_ENSP00000474071[377,385]
1055698F	1055698F_CRC_200323_1.mgf	20381	31.9807	506.817	506.817	0.98655	2	RVKAQVQAL		9	14.68	1055698f-PP_47960_ENSG00000140464_ENST00000268058_ENSP00000268058[424,432]; 1055698f-PP_47959_ENSG00000140464_ENST00000268058_ENSP00000268058[424,432]; 1055698f-PP_47964_ENSG00000140464_ENST00000569477_ENSP00000455612[424,432]; 1055698f-PP_47963_ENSG00000140464_ENST00000569477_ENSP00000455612[424,432]; 1055698f-PP_47956_ENSG00000140464_ENST00000268059_ENSP00000268059[424,432]; 1055698f-PP_47955_E…
1055698F	1055698F_CRC_200323_1.mgf	20426	32.0366	380.209	380.208	1.8937	3	KTFEGNLTTK		10	34.81	1055698f-PP_52195_ENSG00000174231_ENST00000304992_ENSP00000304350|1055698f-PP_52196_ENSG00000174231_ENST00000572621_ENSP00000460348[1792,1801]
1055698F	1055698F_CRC_200323_1.mgf	20434	32.0459	378.553	378.552	1.13591	3	VVNRVTGNFK		10	20.86	1055698f-PP_40739_ENSG00000120802_ENST00000343315_ENSP00000340251[254,263]; 1055698f-PP_40738_ENSG00000120802_ENST00000556029_ENSP00000450627[294,303]
1055698F	1055698F_CRC_200323_1.mgf	20460	32.0798	560.822	560.822	0.0713239	2	QLYKEQLAK		9	30.89	1055698f-PP_66160_ENSG00000100345_ENST00000216181_ENSP00000216181[648,656]
1055698F	1055698F_CRC_200323_1.mgf	20489	32.1172	627.352	627.352	1.4346	2	NPRKVVGQQDL		11	35.53	1055698f-PP_11073_ENSG00000131374_ENST00000429924_ENSP00000411925[78,88]; 1055698f-PP_11068_ENSG00000131374_ENST00000253692_ENSP00000253692|1055698f-PP_11070_ENSG00000131374_ENST00000429383_ENSP00000398127[126,136]; 1055698f-PP_11067_ENSG00000131374_ENST00000253692_ENSP00000253692|1055698f-PP_11069_ENSG00000131374_ENST00000429383_ENSP00000398127[126,136]; 1055698f-PP_11071_ENSG00000131374_ENST000…
1055698F	1055698F_CRC_200323_1.mgf	20495	32.1242	351.226	351.226	1.7083	3	LPEAKKPRL		9	16.42	1055698f-PP_52_ENSG00000127054_ENST00000421495_ENSP00000464436[212,220]; 1055698f-PP_53_ENSG00000127054_ENST00000419704_ENSP00000404886[369,377]; 1055698f-PP_51_ENSG00000127054_ENST00000435064_ENSP00000413493[470,478]
1055698F	1055698F_CRC_200323_1.mgf	20516	32.1479	392.548	392.548	1.22278	3	RPQRATSNVF		10	25.55	1055698f-PP_63462_ENSG00000101335_ENST00000346786_ENSP00000217313[14,23]; 1055698f-PP_63461_ENSG00000101335_ENST00000279022_ENSP00000279022[14,23]; 1055698f-PP_56692_ENSG00000101608_ENST00000579226_ENSP00000462171|1055698f-PP_56693_ENSG00000101608_ENST00000217652_ENSP00000217652|1055698f-PP_56694_ENSG00000101608_ENST00000578611_ENSP00000463614|1055698f-PP_56698_ENSG00000101608_ENST00000536605_ENS…
1055698F	1055698F_CRC_200323_1.mgf	20518	32.1545	543.256	543.256	0.736301	2	HPESERISM		9	20.76	1055698f-PP_6499_ENSG00000115306_ENST00000356805_ENSP00000349259[1663,1671]; 1055698f-PP_6498_ENSG00000115306_ENST00000356805_ENSP00000349259[1663,1671]; 1055698f-PP_6501_ENSG00000115306_ENST00000615901_ENSP00000479037[1665,1673]; 1055698f-PP_6500_ENSG00000115306_ENST00000615901_ENSP00000479037[1665,1673]; 1055698f-PP_6502_ENSG00000115306_ENST00000333896_ENSP00000334156[1650,1658]; 1055698f-PP_65…
1055698F	1055698F_CRC_200323_1.mgf	20561	32.2081	515.763	515.762	1.74499	2	VPRAESGDSL		10	18.82	1055698f-PP_24101_ENSG00000011426_ENST00000396068_ENSP00000379380[616,625]; 1055698f-PP_24102_ENSG00000011426_ENST00000396068_ENSP00000379380[616,625]; 1055698f-PP_24100_ENSG00000011426_ENST00000265748_ENSP00000265748[653,662]; 1055698f-PP_24099_ENSG00000011426_ENST00000265748_ENSP00000265748[653,662]; 1055698f-PP_24103_ENSG00000011426_ENST00000446635_ENSP00000400777[11,20]
1055698F	1055698F_CRC_200323_1.mgf	20561	32.2081	516.268	516.267	1.16219	2	EPRPPHGEL		9	20.97	1055698f-PP_56664_ENSG00000176890_ENST00000323224_ENSP00000314727[23,31]; 1055698f-PP_56663_ENSG00000176890_ENST00000323274_ENSP00000315644[23,31]
1055698F	1055698F_CRC_200323_1.mgf	20591	32.2467	493.288	493.287	1.31769	2	KPLDNASKL		9	24.27	1055698f-PP_2607_ENSG00000116266_ENST00000370008_ENSP00000359025[199,207]
1055698F	1055698F_CRC_200323_1.mgf	20694	32.3778	494.801	494.8	1.01051	2	KPRPPPLSP		9	19.67	1055698f-PP_58303_ENSG00000125733_ENST00000313244_ENSP00000320117[328,336]
1055698F	1055698F_CRC_200323_1.mgf	20698	32.3825	547.797	547.796	1.55167	2	TPSRYKTEL		9	21.29	1055698f-PP_60470_ENSG00000128016_ENST00000600033_ENSP00000470200[106,114]; 1055698f-PP_60468_ENSG00000128016_ENST00000597629_ENSP00000469647[106,114]
1055698F	1055698F_CRC_200323_1.mgf	20702	32.3872	536.809	536.809	0.745144	2	LVERDRATL		9	17.45	1055698f-PP_48604_ENSG00000184254_ENST00000346623_ENSP00000343294[106,114]; 1055698f-PP_48602_ENSG00000184254_ENST00000329841_ENSP00000332256[106,114]
1055698F	1055698F_CRC_200323_1.mgf	20707	32.393	501.274	501.272	2.5136	2	QPNRTSSVL		9	16.51	1055698f-PP_47100_ENSG00000067369_ENST00000382039_ENSP00000371470[118,126]; 1055698f-PP_47098_ENSG00000067369_ENST00000263801_ENSP00000263801[113,121]; 1055698f-PP_47101_ENSG00000067369_ENST00000450115_ENSP00000393497[118,126]; 1055698f-PP_47097_ENSG00000067369_ENST00000382044_ENSP00000371475[118,126]
1055698F	1055698F_CRC_200323_1.mgf	20713	32.4	515.302	515.301	2.25111	2	SPKKLNTEL		9	15.68	1055698f-PP_44402_ENSG00000100731_ENST00000439984_ENSP00000396617[1269,1277]; 1055698f-PP_44401_ENSG00000100731_ENST00000439984_ENSP00000396617[1269,1277]; 1055698f-PP_44399_ENSG00000100731_ENST00000304743_ENSP00000304192[1380,1388]; 1055698f-PP_44400_ENSG00000100731_ENST00000304743_ENSP00000304192[1380,1388]; 1055698f-PP_44403_ENSG00000100731_ENST00000554691_ENSP00000451016[438,446]; 1055698f-PP…
1055698F	1055698F_CRC_200323_1.mgf	20729	32.4221	369.546	369.545	2.97663	3	QLYKEQLGK		9	28.33	1055698f-PP_49752_ENSG00000133392_ENST00000576790_ENSP00000458731[655,663]; 1055698f-PP_49751_ENSG00000133392_ENST00000576790_ENSP00000458731[655,663]; 1055698f-PP_49749_ENSG00000133392_ENST00000452625_ENSP00000407821[662,670]; 1055698f-PP_49750_ENSG00000133392_ENST00000452625_ENSP00000407821[662,670]; 1055698f-PP_49748_ENSG00000133392_ENST00000396324_ENSP00000379616[662,670]; 1055698f-PP_49747_E…
1055698F	1055698F_CRC_200323_1.mgf	20757	32.4539	478.762	478.762	1.87985	2	VPATDRNAL		9	22.22	1055698f-PP_28389_ENSG00000104408_ENST00000519030_ENSP00000428796[65,73]; 1055698f-PP_28388_ENSG00000104408_ENST00000220849_ENSP00000220849[158,166]; 1055698f-PP_28390_ENSG00000104408_ENST00000519627_ENSP00000430839[31,39]
1055698F	1055698F_CRC_200323_1.mgf	20798	32.5104	471.761	471.761	-0.423943	2	AVIGHFNGK		9	11.62	1055698f-PP_8838_ENSG00000153250_ENST00000392753_ENSP00000376508[176,184]; 1055698f-PP_8837_ENSG00000153250_ENST00000348849_ENSP00000294904[196,204]; 1055698f-PP_8839_ENSG00000153250_ENST00000409289_ENSP00000386571|1055698f-PP_8840_ENSG00000153250_ENST00000409972_ENSP00000387280[163,171]
1055698F	1055698F_CRC_200323_1.mgf	20800	32.5127	558.823	558.822	1.43158	2	GTATRILQEK		10	11.11	1055698f-PP_34440_ENSG00000198730_ENST00000361367_ENSP00000355013[435,444]
1055698F	1055698F_CRC_200323_1.mgf	20826	32.5466	507.273	507.272	1.10394	2	KPNSNQVNL		9	19.18	1055698f-PP_2470_ENSG00000023909_ENST00000615724_ENSP00000484507[160,168]; 1055698f-PP_2469_ENSG00000023909_ENST00000370238_ENSP00000359258[182,190]
1055698F	1055698F_CRC_200323_1.mgf	20829	32.5501	371.553	371.552	2.01856	3	APRAAGTVKEL		11	16.15	1055698f-PP_56329_ENSG00000157637_ENST00000374759_ENSP00000363891[841,851]; 1055698f-PP_56330_ENSG00000157637_ENST00000374759_ENSP00000363891[841,851]; 1055698f-PP_56334_ENSG00000157637_ENST00000576151_ENSP00000458273[217,227]; 1055698f-PP_56333_ENSG00000157637_ENST00000576151_ENSP00000458273[217,227]; 1055698f-PP_56332_ENSG00000157637_ENST00000540966_ENSP00000437601[227,237]; 1055698f-PP_56331_E…
1055698F	1055698F_CRC_200323_1.mgf	20830	32.5513	511.252	511.251	1.81907	2	SPHPPSEVTA		10	19.01	1055698f-PP_10936_ENSG00000075975_ENST00000411987_ENSP00000396340[37,46]; 1055698f-PP_10935_ENSG00000075975_ENST00000170447_ENSP00000170447[80,89]
1055698F	1055698F_CRC_200323_1.mgf	20838	32.5608	530.29	530.288	2.4515	2	TPHHGRLEL		9	13.45	651_ConcatSP[7369,7377]; 5127_ConcatSP[4460,4468]; 1768_ConcatSP[8413,8421]; 1692_ConcatSP[512,520]
1055698F	1055698F_CRC_200323_1.mgf	20838	32.5608	530.29	530.288	2.4515	2	TPHHGRIEL		9	13.45	4868_ConcatSP[1558,1566]
1055698F	1055698F_CRC_200323_1.mgf	20870	32.6016	560.275	560.275	0.713935	2	HPISDHEATL		10	16.19	1055698f-PP_21083_ENSG00000234745_ENST00000412585_ENSP00000399168[216,225]; 1055698f-PP_21084_ENSG00000234745_ENST00000639848_ENSP00000491291[216,225]; 1055698f-PP_20955_ENSG00000204592_ENST00000376630_ENSP00000365817[213,222]; 1055698f-PP_20957_ENSG00000204592_ENST00000376630_ENSP00000365817[213,222]; 1055698f-PP_20956_ENSG00000204592_ENST00000376630_ENSP00000365817[213,222]; 1055698f-PP_20839_E…
1055698F	1055698F_CRC_200323_1.mgf	20870	32.6016	560.275	560.275	0.713935	2	HPLSDHEATL		10	16.19	1055698f-PP_21077_ENSG00000204525_ENST00000376228_ENSP00000365402[216,225]; 1055698f-PP_21078_ENSG00000204525_ENST00000383329_ENSP00000372819[216,225]; 4158_ConcatSP[9396,9405]; 3265_ConcatSP[9094,9103]; 1660_ConcatSP[5776,5785]; 1055698f-PP_21080_ENSG00000204525_ENST00000640219_ENSP00000492782[95,104]
1055698F	1055698F_CRC_200323_1.mgf	20887	32.6206	491.273	491.272	1.62843	2	SPKPPSQQL		9	27.23	1055698f-PP_25534_ENSG00000005483_ENST00000311117_ENSP00000312379|1055698f-PP_25537_ENSG00000005483_ENST00000257745_ENSP00000257745[1466,1474]; 1055698f-PP_25533_ENSG00000005483_ENST00000311117_ENSP00000312379|1055698f-PP_25536_ENSG00000005483_ENST00000257745_ENSP00000257745[1466,1474]
1055698F	1055698F_CRC_200323_1.mgf	20895	32.6348	546.813	546.812	1.73734	2	QSNARLLYK		9	16	1055698f-PP_23759_ENSG00000283321_ENST00000637807_ENSP00000490530[354,362]; 1055698f-PP_23758_ENSG00000283321_ENST00000637807_ENSP00000490530[354,362]; 1055698f-PP_23754_ENSG00000106546_ENST00000242057_ENSP00000242057|1055698f-PP_23756_ENSG00000106546_ENST00000463496_ENSP00000436466[364,372]; 1055698f-PP_23755_ENSG00000106546_ENST00000242057_ENSP00000242057|1055698f-PP_23757_ENSG00000106546_ENST0…
1055698F	1055698F_CRC_200323_1.mgf	20904	32.6453	559.778	559.777	1.66137	2	SRKESYSVY		9	18.23	1055698f-PP_64227_ENSG00000274559_ENST00000464664_ENSP00000491341|1055698f-PP_64713_ENSG00000234289_ENST00000599962_ENSP00000481622[33,41]; 1055698f-PP_20499_ENSG00000197903_ENST00000356950_ENSP00000349430[33,41]; 1055698f-PP_3078_ENSG00000203814_ENST00000369167_ENSP00000358164[33,41]; 1055698f-PP_20510_ENSG00000185130_ENST00000377401_ENSP00000366618[33,41]; 1055698f-PP_20432_ENSG00000275713_ENST…
1055698F	1055698F_CRC_200323_1.mgf	20923	32.6709	465.272	465.271	2.36421	2	RPRATVMV		8	16.13	1055698f-PP_67198_ENSG00000182220_ENST00000423649_ENSP00000410105[71,78]; 1055698f-PP_67193_ENSG00000182220_ENST00000637526_ENSP00000489845[22,29]; 1055698f-PP_67199_ENSG00000182220_ENST00000636287_ENSP00000490452[71,78]; 1055698f-PP_67191_ENSG00000182220_ENST00000636409_ENSP00000489819[71,78]; 1055698f-PP_67195_ENSG00000182220_ENST00000378438_ENSP00000367697[71,78]; 1055698f-PP_67190_ENSG0000018…
1055698F	1055698F_CRC_200323_1.mgf	20939	32.6896	448.741	448.74	1.82734	2	GPHPPAAHL		9	13.3	1055698f-PP_55335_ENSG00000121068_ENST00000419047_ENSP00000404781[81,89]; 1055698f-PP_55334_ENSG00000121068_ENST00000240328_ENSP00000240328[81,89]
1055698F	1055698F_CRC_200323_1.mgf	20984	32.7456	456.225	456.222	5.47979	2	APAGFSQHP		9	10.91	1055698f-PP_31320_ENSG00000148396_ENST00000290037_ENSP00000290037[82,90]; 1055698f-PP_31319_ENSG00000148396_ENST00000290037_ENSP00000290037[82,90]; 1055698f-PP_31317_ENSG00000148396_ENST00000313050_ENSP00000325827[82,90]; 1055698f-PP_31318_ENSG00000148396_ENST00000313050_ENSP00000325827[82,90]
1055698F	1055698F_CRC_200323_1.mgf	21007	32.7758	449.244	449.243	1.69173	2	TPRPGQEL		8	20.5	1055698f-PP_1278_ENSG00000163874_ENST00000373087_ENSP00000362179[31,38]; 1055698f-PP_1279_ENSG00000163874_ENST00000640233_ENSP00000492053[31,38]
1055698F	1055698F_CRC_200323_1.mgf	21009	32.7782	377.893	377.893	1.58775	3	RPYEKGRLI		9	20.14	1055698f-PP_29515_ENSG00000086061_ENST00000330899_ENSP00000369127[313,321]; 1515_ConcatSP[3050,3058]
1055698F	1055698F_CRC_200323_1.mgf	21016	32.7864	554.29	554.29	-0.541233	2	RLYGNTPMR		9	22.66	1055698f-PP_53538_ENSG00000007202_ENST00000544884_ENSP00000446443[809,817]; 1055698f-PP_53537_ENSG00000007202_ENST00000528896_ENSP00000436773[952,960]
1055698F	1055698F_CRC_200323_1.mgf	21033	32.8062	436.564	436.563	1.466	3	RVYYVDHVEK		10	22.26	1055698f-PP_63281_ENSG00000078747_ENST00000535650_ENSP00000445608[190,199]; 1055698f-PP_63279_ENSG00000078747_ENST00000374864_ENSP00000363998[300,309]; 1055698f-PP_63282_ENSG00000078747_ENST00000262650_ENSP00000262650[341,350]
1055698F	1055698F_CRC_200323_1.mgf	21037	32.8109	429.717	429.716	1.55917	2	GPRGGLGGGM		10	16.01	1055698f-PP_19401_ENSG00000145907_ENST00000394123_ENSP00000377681|1055698f-PP_19403_ENSG00000145907_ENST00000356245_ENSP00000348578[433,442]
1055698F	1055698F_CRC_200323_1.mgf	21048	32.8274	520.791	520.79	1.2673	2	QPEAVKQQL		9	20.43	1055698f-PP_1341_ENSG00000127603_ENST00000564288_ENSP00000455274[4715,4723]; 1055698f-PP_1340_ENSG00000127603_ENST00000564288_ENSP00000455274[4715,4723]; 1055698f-PP_1334_ENSG00000127603_ENST00000567887_ENSP00000455823[4752,4760]; 1055698f-PP_1335_ENSG00000127603_ENST00000567887_ENSP00000455823[4752,4760]; 1055698f-PP_1346_ENSG00000127603_ENST00000289893_ENSP00000289893[3155,3163]; 1055698f-PP_13…
1055698F	1055698F_CRC_200323_1.mgf	21052	32.832	551.277	551.277	0.544191	2	SPQQNRQML		9	27.32	1055698f-PP_1341_ENSG00000127603_ENST00000564288_ENSP00000455274[3559,3567]; 1055698f-PP_1340_ENSG00000127603_ENST00000564288_ENSP00000455274[3559,3567]; 1055698f-PP_1334_ENSG00000127603_ENST00000567887_ENSP00000455823[3596,3604]; 1055698f-PP_1335_ENSG00000127603_ENST00000567887_ENSP00000455823[3596,3604]; 1055698f-PP_1346_ENSG00000127603_ENST00000289893_ENSP00000289893[1999,2007]
1055698F	1055698F_CRC_200323_1.mgf	21072	32.8591	414.733	414.732	2.89343	2	SPGTRPTL		8	19.68	1055698f-PP_36565_ENSG00000110237_ENST00000263674_ENSP00000263674[527,534]
1055698F	1055698F_CRC_200323_1.mgf	21098	32.8937	456.744	456.743	3.15276	2	EPKNPGASL		9	10.18	1055698f-PP_45381_ENSG00000126214_ENST00000554280_ENSP00000451242[580,588]; 1055698f-PP_45380_ENSG00000126214_ENST00000452929_ENSP00000414982[589,597]
1055698F	1055698F_CRC_200323_1.mgf	21136	32.9418	384.216	384.214	3.17531	3	KPKMNYEKL		9	21.13	1055698f-PP_37956_ENSG00000134954_ENST00000319397_ENSP00000324578[381,389]; 1055698f-PP_37953_ENSG00000134954_ENST00000392668_ENSP00000376436[425,433]; 1055698f-PP_64577_ENSG00000157557_ENST00000360214_ENSP00000353344|1055698f-PP_64578_ENSG00000157557_ENST00000360938_ENSP00000354194[409,417]; 1055698f-PP_37954_ENSG00000134954_ENST00000526145_ENSP00000433500[294,302]; 1055698f-PP_37952_ENSG0000013…
1055698F	1055698F_CRC_200323_1.mgf	21138	32.9441	508.299	508.298	1.69192	2	RLGDSQLVK		9	13.47	1055698f-PP_35441_ENSG00000167986_ENST00000301764_ENSP00000301764[327,335]
1055698F	1055698F_CRC_200323_1.mgf	21139	32.9453	435.744	435.743	1.99659	2	GPGLNRTGV		9	26.26	1055698f-PP_25876_ENSG00000128591_ENST00000346177_ENSP00000344002[874,882]; 1055698f-PP_25875_ENSG00000128591_ENST00000325888_ENSP00000327145[874,882]
1055698F	1055698F_CRC_200323_1.mgf	21150	32.9581	518.278	518.277	1.35063	2	QTNPTYLAK		9	26.3	1055698f-PP_48487_ENSG00000140575_ENST00000268182_ENSP00000268182[980,988]; 1055698f-PP_48488_ENSG00000140575_ENST00000633485_ENSP00000488618[980,988]
1055698F	1055698F_CRC_200323_1.mgf	21167	32.9814	542.791	542.791	0.184233	2	TPEDRRPTL		9	27.29	1055698f-PP_9839_ENSG00000079308_ENST00000171887_ENSP00000171887[1328,1336]; 1055698f-PP_9840_ENSG00000079308_ENST00000171887_ENSP00000171887[1328,1336]; 1055698f-PP_9838_ENSG00000079308_ENST00000171887_ENSP00000171887[1328,1336]; 1055698f-PP_9841_ENSG00000079308_ENST00000446688_ENSP00000394171[439,447]; 1055698f-PP_9843_ENSG00000079308_ENST00000446688_ENSP00000394171[439,447]; 1055698f-PP_9842_E…
1055698F	1055698F_CRC_200323_1.mgf	21170	32.9849	470.286	470.285	2.55165	2	AIASTLVHK		9	14.55	1055698f-PP_45156_ENSG00000090060_ENST00000392990_ENSP00000376716[263,271]; 1055698f-PP_45151_ENSG00000090060_ENST00000216277_ENSP00000216277[263,271]; 1055698f-PP_45153_ENSG00000090060_ENST00000557320_ENSP00000450437[263,271]; 1055698f-PP_45158_ENSG00000090060_ENST00000553461_ENSP00000450564[148,156]; 93_ConcatSP[4955,4963]; 1055698f-PP_45157_ENSG00000090060_ENST00000555626_ENSP00000450534[13,21…
1055698F	1055698F_CRC_200323_1.mgf	21173	32.9885	586.302	586.301	0.341122	2	KPQDATTNPSL		11	14.7	1055698f-PP_33829_ENSG00000177156_ENST00000319006_ENSP00000321259[38,48]; 1055698f-PP_33832_ENSG00000177156_ENST00000530440_ENSP00000433501[38,48]; 1055698f-PP_33831_ENSG00000177156_ENST00000528097_ENSP00000437098[38,48]
1055698F	1055698F_CRC_200323_1.mgf	21197	33.0165	418.235	418.235	1.4346	3	KTYEVSLREK		10	20.95	1055698f-PP_35441_ENSG00000167986_ENST00000301764_ENSP00000301764[191,200]
1055698F	1055698F_CRC_200323_1.mgf	21240	33.074	373.881	373.88	1.60479	3	RVRDVFEAK		9	12.78	1658_ConcatSP[8415,8423]; 1238_ConcatSP[2333,2341]; 1055698f-PP_11781_ENSG00000178035_ENST00000442157_ENSP00000403502[101,109]; 1055698f-PP_11779_ENSG00000178035_ENST00000429182_ENSP00000393525[57,65]; 1055698f-PP_11780_ENSG00000178035_ENST00000326739_ENSP00000321584[126,134]
1055698F	1055698F_CRC_200323_1.mgf	21250	33.0857	612.305	612.304	0.816587	2	YPDDRTSRTL		10	12.22	1055698f-PP_4297_ENSG00000075391_ENST00000462775_ENSP00000420558[498,507]; 1055698f-PP_4298_ENSG00000075391_ENST00000433130_ENSP00000402897[48,57]; 1055698f-PP_4296_ENSG00000075391_ENST00000367649_ENSP00000356621[646,655]
1055698F	1055698F_CRC_200323_1.mgf	21253	33.0892	423.247	423.246	3.49679	3	RPRPSTDVRAL		11	13.28	1055698f-PP_942_ENSG00000158246_ENST00000289166_ENSP00000289166[291,301]
1055698F	1055698F_CRC_200323_1.mgf	21312	33.1657	407.233	407.232	2.25915	2	GPGASRGVL		9	24.23	1055698f-PP_5232_ENSG00000135776_ENST00000344517_ENSP00000355637[76,84]
1055698F	1055698F_CRC_200323_1.mgf	21317	33.1716	525.297	525.296	2.01791	2	RPQASHQLL		9	19.49	1055698f-PP_1652_ENSG00000126088_ENST00000434478_ENSP00000404489[163,171]; 1055698f-PP_1651_ENSG00000126088_ENST00000636836_ENSP00000490594[184,192]; 1055698f-PP_1650_ENSG00000126088_ENST00000636293_ENSP00000490710[184,192]; 1055698f-PP_1649_ENSG00000126088_ENST00000246337_ENSP00000246337[184,192]
1055698F	1055698F_CRC_200323_1.mgf	21340	33.2018	582.321	582.32	2.16376	2	GLYYIHRNK		9	31.83	1055698f-PP_30845_ENSG00000136807_ENST00000373264_ENSP00000362361[136,144]; 2039_ConcatSP[5105,5113]
1055698F	1055698F_CRC_200323_1.mgf	21342	33.2042	433.221	433.221	0.830985	2	GPMGPRGPP		9	28.63	1055698f-PP_54980_ENSG00000108821_ENST00000225964_ENSP00000225964[215,223]
1055698F	1055698F_CRC_200323_1.mgf	21344	33.2065	530.786	530.785	1.884	2	TPAEARTTTL		10	25.16	1055698f-PP_3478_ENSG00000143515_ENST00000368489_ENSP00000357475[403,412]
1055698F	1055698F_CRC_200323_1.mgf	21349	33.2123	536.33	536.33	1.39839	2	ALVSTPVRTK		10	11.51	1055698f-PP_53109_ENSG00000141027_ENST00000395851_ENSP00000379192[1984,1993]; 1055698f-PP_53108_ENSG00000141027_ENST00000395857_ENSP00000379198[1991,2000]; 1055698f-PP_53107_ENSG00000141027_ENST00000268712_ENSP00000268712[2087,2096]; 1055698f-PP_53110_ENSG00000141027_ENST00000395849_ENSP00000379190[717,726]; 1055698f-PP_53113_ENSG00000141027_ENST00000579606_ENSP00000462281[28,37]; 1055698f-PP_531…
1055698F	1055698F_CRC_200323_1.mgf	21354	33.2182	516.268	516.267	0.968491	2	QPYNSRPAV		9	28.68	1055698f-PP_11026_ENSG00000144597_ENST00000396842_ENSP00000380054[228,236]
1055698F	1055698F_CRC_200323_1.mgf	21364	33.2299	404.259	404.258	2.64683	2	PAKPPKGL		8	10.69	1055698f-PP_59176_ENSG00000105135_ENST00000534378_ENSP00000470942[118,125]; 1055698f-PP_59175_ENSG00000105135_ENST00000263383_ENSP00000263383[225,232]; 1142_ConcatSP[2919,2926]; 1055698f-PP_59179_ENSG00000105135_ENST00000527093_ENSP00000435516[225,232]; 1055698f-PP_59177_ENSG00000105135_ENST00000598709_ENSP00000470834[8,15]
1055698F	1055698F_CRC_200323_1.mgf	21372	33.2384	488.788	488.787	2.45506	2	IINSSITTK		9	20.76	1055698f-PP_3749_ENSG00000163468_ENST00000472765_ENSP00000431543[110,118]; 1055698f-PP_3746_ENSG00000163468_ENST00000368259_ENSP00000357242[117,125]; 1055698f-PP_3745_ENSG00000163468_ENST00000295688_ENSP00000295688[155,163]; 1055698f-PP_3750_ENSG00000163468_ENST00000496684_ENSP00000434232[154,162]
1055698F	1055698F_CRC_200323_1.mgf	21374	33.245	391.224	391.223	2.04487	3	APRLGSRSQSL		11	14.5	1055698f-PP_33463_ENSG00000198825_ENST00000369080_ENSP00000358076[288,298]; 1055698f-PP_33461_ENSG00000198825_ENST00000361976_ENSP00000354519[898,908]
1055698F	1055698F_CRC_200323_1.mgf	21385	33.258	417.728	417.727	2.58542	2	APGVPGHTV		9	21.67	1055698f-PP_23540_ENSG00000164916_ENST00000328914_ENSP00000328720[593,601]
1055698F	1055698F_CRC_200323_1.mgf	21400	33.2755	504.268	504.267	2.45901	2	QPISQHGQL		9	21.66	1055698f-PP_5231_ENSG00000069248_ENST00000261396_ENSP00000261396[917,925]
1055698F	1055698F_CRC_200323_1.mgf	21410	33.2907	399.579	399.579	1.25132	3	RPRETRVIAV		10	17.06	1055698f-PP_49576_ENSG00000179583_ENST00000324288_ENSP00000316328[409,418]; 1055698f-PP_49575_ENSG00000179583_ENST00000618327_ENSP00000485010[410,419]
1055698F	1055698F_CRC_200323_1.mgf	21411	33.2918	452.24	452.238	3.84753	2	APSNPPAHL		9	24.52	1055698f-PP_61937_ENSG00000105501_ENST00000534261_ENSP00000473238|1055698f-PP_61938_ENSG00000268500_ENST00000599649_ENSP00000470259[271,279]
1055698F	1055698F_CRC_200323_1.mgf	21412	33.293	436.236	436.235	1.83387	2	GPGVERSGL		9	16.65	1055698f-PP_12285_ENSG00000136068_ENST00000358537_ENSP00000351339[749,757]; 1055698f-PP_12286_ENSG00000136068_ENST00000429972_ENSP00000415599[749,757]; 1055698f-PP_12284_ENSG00000136068_ENST00000295956_ENSP00000295956[749,757]; 1055698f-PP_12283_ENSG00000136068_ENST00000490882_ENSP00000420213[749,757]
1055698F	1055698F_CRC_200323_1.mgf	21415	33.2965	557.786	557.786	0.358561	2	QTWAGSHSLK		10	27.82	1055698f-PP_20955_ENSG00000204592_ENST00000376630_ENSP00000365817[18,27]; 1055698f-PP_20957_ENSG00000204592_ENST00000376630_ENSP00000365817[18,27]; 1055698f-PP_20956_ENSG00000204592_ENST00000376630_ENSP00000365817[18,27]
1055698F	1055698F_CRC_200323_1.mgf	21447	33.3373	442.236	442.235	2.48736	2	EPRPGAGSL		9	22.81	1055698f-PP_49111_ENSG00000140992_ENST00000461815_ENSP00000455551[30,38]; 1055698f-PP_49108_ENSG00000140992_ENST00000268673_ENSP00000268673[57,65]; 1055698f-PP_49110_ENSG00000140992_ENST00000389224_ENSP00000373876[30,38]; 1055698f-PP_49107_ENSG00000140992_ENST00000342085_ENSP00000344220[57,65]
1055698F	1055698F_CRC_200323_1.mgf	21451	33.342	386.733	386.732	2.12033	2	SPVSKAAL		8	18.26	1055698f-PP_14941_ENSG00000174227_ENST00000504346_ENSP00000424800[628,635]; 1055698f-PP_14939_ENSG00000174227_ENST00000310340_ENSP00000311750[709,716]; 1055698f-PP_14940_ENSG00000174227_ENST00000453061_ENSP00000415203[717,724]
1055698F	1055698F_CRC_200323_1.mgf	21492	33.3935	532.82	532.82	0.262753	2	APRAPRALAAA		11	11.52	1055698f-PP_64958_ENSG00000100075_ENST00000215882_ENSP00000215882[3,13]
[truncated: 240,200+ more rows]

## Sheet: Peptides
Peptide sequence	Length	Calc. m/z	PSM count	PSM count bs 1055698F	PSM count bs 108937A1	PSM count bs 111209A1	PSM count bs 1120113F	PSM count bs 1136279F	PSM count bs 1146020F	PSM count bs 1160100F	PSM count bs 1189347F	PSM count bs 1284636F	PSM count bs 1306257F	PSM count bs 1319540F	PSM count bs 2PXQ9AG6	PSM count bs 30774B1	PSM count bs 43882A1	PSM count bs 4ZFUNAIU	PSM count bs 8AOM8AGA	PSM count bs 95471A1	PSM count bs B2CV7Z22	PSM count bs CRGG6A53	PSM count bs EFLFZA9R	PSM count bs F93JCAVD	PSM count bs G5TZDA6H	PSM count bs ILS39235FT1	PSM count bs RFY7HAL3	PSM count bs UK9MAZ21	PSM count bs YU1YVAJU	Protein accessions / positions	Protein count	Uniprot sp identifiers	Uniprot sp identifiers count	Uniprot tr identifiers	Uniprot tr identifiers count	NetMHCpan-4.1b rank_el: HLA-A*01:01	NetMHCpan-4.1b rank_el: HLA-A*02:01	NetMHCpan-4.1b rank_el: HLA-A*02:03	NetMHCpan-4.1b rank_el: HLA-A*03:01	NetMHCpan-4.1b rank_el: HLA-A*11:01	NetMHCpan-4.1b rank_el: HLA-A*23:01	NetMHCpan-4.1b rank_el: HLA-A*24:02	NetMHCpan-4.1b rank_el: HLA-A*25:01	NetMHCpan-4.1b rank_el: HLA-A*26:01	NetMHCpan-4.1b rank_el: HLA-A*29:01	NetMHCpan-4.1b rank_el: HLA-A*29:02	NetMHCpan-4.1b rank_el: HLA-A*30:01	NetMHCpan-4.1b rank_el: HLA-A*32:01	NetMHCpan-4.1b rank_el: HLA-A*68:01
[truncated: 115,292 more rows]
[truncated: 49 more columns]

[truncated: 1 more sheets: Proteins]
